# Supplementary material for: Metabolic reprogramming and M2 macrophage depletion define the microenvironment of adenomyosis
Source: Front Endocrinol (Lausanne). 2025 Nov 20;16:1602814. doi: 10.3389/fendo.2025.1602814 (PMC12675163; doi:10.3389/fendo.2025.1602814)
Supplement: Supplementary file 7 [file Table1.xlsx]

## Sheet: Sheet1
Supplementary table 1: RT-qPCR primer list
Gene Symbol	Forward primer	Reverse Primer
ACTB	GTACCCCATCGAGCACGG	AGCCACACGCAGCTCATT
GAPDH	GGTATCGTGGAAGGACTCATGAC	ATGCCAGTGAGCTTCCCGTTCAG
CHST1	CCACGTCCAGAACACGCT	AGTCGTAGAGGCTCCGCA
CHST6	CTTCCAGTGGGCCGTGAG	GCACAGTGGCTTGCACAC
B4GALT1	GTTGAGGCTCCCACCCAC	AGGCGCTCAGTGGTAGGA
B3GNT2	CCTCTACTCCGGCCACCT	TCTCTGGAACGAGGCCGA
