# Supplementary material for: Metabolic reprogramming and M2 macrophage depletion define the microenvironment of adenomyosis
Source: Front Endocrinol (Lausanne). 2025 Nov 20;16:1602814. doi: 10.3389/fendo.2025.1602814 (PMC12675163; doi:10.3389/fendo.2025.1602814)
Supplement: Supplementary file 8 [file Table2.xlsx]

## Sheet: Top200_DEGs
Supplementary table 2: Top 200 DEGs between eutopic endometrium from adenomyosis patients and healthy controls in GSE78851
SYMBOL	ENTREZID	Log2FC	AveExpr	P-value	Adjusted p-value	Change
SNORD116-1	100033413	3.34948	5.96683	0.000143344	0.00547179	up
SNORD41	26810	3.21566	6.07779	5.86243e-05	0.00345352	up
STEAP4	79689	3.17623	5.26301	0.00423773	0.0296751	up
SNORD116-24	100033435	2.77696	5.55277	0.00677932	0.0378492	up
CD36	948	2.46487	4.90889	0.0043831	0.0300968	up
SEPT5-GP1BB	100526833	2.44515	7.47828	0.000231935	0.00666495	up
ENPP3	5169	2.41213	7.21277	0.044427	0.107592	up
HSD17B2	3294	2.35079	5.90312	0.000894044	0.0135479	up
DUX4	100288687	2.32904	6.81054	0.00141519	0.0168487	up
SCARNA17	677769	2.31334	8.20899	0.00231339	0.0216387	up
PLCL1	5334	2.27963	5.1233	0.000312486	0.00777542	up
SNORD95	619570	2.12393	7.84874	0.000394148	0.00865779	up
TM4SF1	4071	2.11839	7.40292	0.00950973	0.0451784	up
HLA-DOB	3112	2.10592	5.50816	0.000284353	0.00740379	up
SCARNA7	677767	2.09941	8.91764	0.00672521	0.0376628	up
PSAT1	29968	2.0497	7.24177	0.00409759	0.0291705	up
MUC15	143662	2.02325	5.45217	0.00794158	0.0411621	up
SNORD116-29	100033821	1.99084	5.27782	0.000738038	0.0120875	up
SLC15A2	6565	1.96374	6.26834	0.012295	0.0517121	up
SNORD115-25	100033801	1.95781	3.61945	0.0089277	0.0436916	up
SNORD115-41	100033815	1.94648	2.76861	0.00346636	0.0268812	up
KRTAP10-5	386680	1.94377	5.74668	0.000917297	0.0136506	up
ROCK1P1	727758	1.93071	5.00448	0.0016831	0.0183187	up
XDH	7498	1.92306	4.95142	2.20811e-06	0.000832372	up
IDO2	169355	1.90833	3.99543	0.00022026	0.0065244	up
MIR9-1	407046	1.9018	4.71579	0.000346438	0.00811267	up
SNORD115-44	100033818	1.86746	4.07388	0.0152811	0.0586288	up
KRTAP12-2	353323	1.86536	7.37265	0.00619369	0.0362939	up
GOLGA2P9	440518	1.86226	5.77994	5.67787e-05	0.00337645	up
SULT1E1	6783	1.86132	3.58796	0.00216267	0.0209312	up
CXCL13	10563	1.84992	4.03835	0.00430347	0.0298143	up
OPRK1	4986	1.84979	5.00883	0.000572714	0.0105805	up
KRTAP10-7	386675	1.84222	5.80417	0.00247223	0.0223735	up
KRTAP5-2	440021	1.84126	7.62949	0.00756099	0.0401386	up
KRTAP5-1	387264	1.84119	8.4068	0.000556127	0.0104314	up
OR8B8	26493	1.8377	4.75657	0.00192736	0.0197369	up
POU5F1B	5462	1.82729	5.88548	3.88645e-05	0.00305354	up
TLL1	7092	1.82212	5.01884	3.79074e-06	0.00100647	up
SNORD115-24	100036563	1.80725	4.24775	0.00200416	0.0200909	up
KRTAP5-4	387267	1.80683	7.20908	0.00533636	0.0334427	up
OR8G1	26494	1.80351	4.79033	0.0153012	0.0586386	up
SPANXA2-OT1	619455	1.78711	6.96939	2.68179e-05	0.00259461	up
MIR197	406974	1.78458	7.59527	0.000121109	0.00502869	up
RPL34-DT	285456	1.77849	3.89636	0.00175915	0.0187363	up
LINGO2	158038	1.77794	5.06753	1.77829e-06	0.000800274	up
NPR3	4883	1.77656	5.06618	0.00170457	0.0184444	up
SNORD115-32	100033806	1.77582	3.79399	0.000386729	0.00860104	up
KRTAP5-10	387273	1.76633	7.89679	0.0042853	0.029765	up
MOGAT1	116255	1.75919	6.40798	0.00225122	0.0213689	up
LHFPL3	375612	1.73593	5.39427	7.25339e-06	0.0012445	up
SNORD55	26811	1.73275	6.2894	5.9078e-06	0.00115595	up
IDO1	3620	1.7238	6.22154	0.0224254	0.0724367	up
RNVU1-6	101954276	1.71419	5.14556	4.63849e-06	0.00107951	up
MIR148B	442892	1.70654	3.93972	0.00111761	0.0149844	up
MIR339	442907	1.70252	7.53336	3.22248e-05	0.00278396	up
ARAFP2	644000	1.69996	5.26965	0.00409521	0.0291656	up
ACTG2	72	1.69182	6.88271	0.0162323	0.0604237	up
CLDN8	9073	1.68971	3.92346	4.9819e-05	0.00320693	up
TRPM6	140803	1.68364	5.6147	0.000719301	0.0119727	up
UBTFL1	642623	1.66989	3.69394	0.0113952	0.0498962	up
HTR1D	3352	1.66053	5.28838	0.000947236	0.0138852	up
NXPH2	11249	1.65714	5.71465	0.000611111	0.0109438	up
RNU5D-1	26830	1.65189	3.24184	0.00520264	0.0330553	up
RANBP17	64901	1.64988	7.26173	0.0188725	0.0658093	up
OR2T8	343172	1.63494	4.29883	0.0203482	0.0684971	up
SNORD15B	114599	1.63001	5.9663	7.19284e-06	0.0012445	up
MYEOV	26579	1.62482	5.70266	0.00149836	0.01726	up
KRTAP10-4	386672	1.62057	8.18406	0.0110683	0.0491006	up
SNORD116-15	100033427	1.59462	9.66045	0.0394184	0.100154	up
KRTAP5-3	387266	1.58974	8.57562	0.00140925	0.0168316	up
MIR326	442900	1.58522	8.7297	0.000557862	0.0104535	up
ST3GAL6	10402	1.58481	5.8786	0.00403052	0.0289666	up
SNORD28	9300	1.58444	7.33566	0.0152744	0.0586288	up
LINC00965	349196	1.58062	6.85599	0.0034281	0.0267455	up
SCARNA5	677775	1.57781	7.01288	0.00405314	0.0290569	up
KRT17P5	339240	1.57695	6.3784	0.00560355	0.0344866	up
UPK1B	7348	1.57641	6.1019	0.0222608	0.0721523	up
PRUNE2	158471	1.5727	4.99376	0.00402388	0.0289532	up
C7	730	1.56377	4.87988	0.000748395	0.0121936	up
RNU5E-1	26829	1.56075	6.32986	0.0244257	0.0757692	up
CDKN2A-AS1	51198	1.54199	6.02562	0.0101757	0.0469808	up
MIR200C	406985	1.54103	4.81707	0.00130486	0.0162426	up
MIR139	406931	1.54059	7.47315	0.00105579	0.0146236	up
OR4C16	219428	1.53908	4.00173	0.0160946	0.0601864	up
PEBP4	157310	1.53801	5.80164	0.000758277	0.0123219	up
CAPN6	827	1.53338	5.95852	0.000190482	0.00608402	up
WFDC8	90199	1.52944	4.41532	0.00023658	0.006747	up
LCE1C	353133	1.52303	6.08408	0.00249249	0.0224276	up
KRT33A	3883	1.51434	5.57328	0.00255872	0.0227112	up
OR10V1	390201	1.51262	4.65133	0.00117593	0.0153789	up
CDRT15P3	408029	1.51101	7.51015	0.000404568	0.00875603	up
SPRR2G	6706	1.50608	6.66278	0.00739076	0.0395159	up
SCARNA6	677772	1.50494	6.23331	0.00202907	0.0202372	up
GP2	2813	1.50479	5.17106	6.81194e-05	0.00371133	up
DEFB115	245929	1.50281	5.11883	0.00470706	0.031277	up
MPPED1	758	1.50174	6.67464	6.85353e-05	0.00372322	up
KLK5	25818	1.49973	5.97132	0.00123008	0.0157498	up
KRTAP6-3	337968	1.49513	6.73192	0.00364583	0.0276122	up
OR4X2	119764	1.4785	4.32885	0.00886988	0.0434867	up
MIR149	406941	1.4765	6.20079	0.000358758	0.00828975	up
PLA2G4F	255189	1.47286	5.15434	0.000816588	0.0128525	up
GALNT13	114805	1.47126	4.40526	0.00019407	0.00616362	up
KHDRBS3	10656	1.47111	6.80397	0.00420537	0.0295755	up
MRGPRX4	117196	1.47048	4.65992	0.0193847	0.0667559	up
TM4SF4	7104	1.46619	4.45773	0.000642175	0.0112403	up
OR2L8	391190	1.46364	5.00759	0.0229077	0.0732665	up
PRSS41	360226	1.46166	6.38883	0.000116532	0.0049588	up
FLJ43315	644316	1.45197	4.83494	0.000599935	0.0108628	up
VN1R3	317702	1.45139	4.04003	0.00141504	0.0168487	up
KRTAP5-7	440050	1.44364	8.61564	0.0196623	0.0671718	up
TMIGD2	126259	1.43759	6.08788	0.00175761	0.0187363	up
LEFTY2	7044	1.43492	6.83428	0.00303709	0.0249248	up
DES	1674	1.43179	6.53925	9.12433e-05	0.0042575	up
OR2G3	81469	1.42767	4.25348	0.00838553	0.0422436	up
ZNRF2	223082	1.42074	8.08853	2.02615e-05	0.00233067	up
DUOXA1	90527	1.41947	6.969	5.08478e-05	0.00320693	up
MAMDC2	256691	1.41768	5.82251	0.00165304	0.0181066	up
LIN28A	79727	1.41717	5.44966	0.00386124	0.0283631	up
RNU11	26824	1.41062	7.16835	0.0467651	0.110983	up
MAGEA8	4107	1.40099	7.58759	0.00339908	0.026654	up
OR3A2	4995	1.39976	5.32109	0.00431885	0.0298788	up
TM4SF5	9032	1.3997	5.99683	0.0017171	0.0184966	up
SLC10A6	345274	1.39824	5.48411	0.000825548	0.0129256	up
GCNT3	9245	1.39717	5.85134	0.000147405	0.00549856	up
SNORD115-38	100033812	1.39396	3.34666	0.00124754	0.015871	up
SYT14P1	401135	1.39247	3.89723	0.000191033	0.00608402	up
FAM110C	642273	1.3919	6.16574	0.000139466	0.00543197	up
CZ1P-ASNS	107986827	1.39175	9.01535	5.3884e-05	0.00331006	up
CST1	1469	1.39171	7.02837	0.0362969	0.0954034	up
SNORA68	26780	1.38847	7.65355	0.00220185	0.0210982	up
KRTAP5-9	3846	1.38731	6.23118	0.0102001	0.0470331	up
SNORD94	692225	1.38595	6.87311	0.000406818	0.00877452	up
OR5A2	219981	1.38414	4.35624	0.00414954	0.029363	up
TAS2R1	50834	1.38341	4.54499	0.000196285	0.00618757	up
MIR193A	406968	1.38176	6.41089	0.000204013	0.00628405	up
KRTAP5-8	57830	1.37953	8.16202	0.0165475	0.0610445	up
LOC654780	654780	1.37761	5.04113	0.00831499	0.0420681	up
SMIM24	284422	1.37757	6.28115	3.65191e-05	0.00295557	up
TEX15	56154	1.36921	4.10903	0.00347143	0.0268927	up
OR4Q3	441669	1.3676	4.22527	0.0167552	0.0615217	up
SNORD116-27	100033439	1.36588	5.51575	0.0128078	0.053052	up
OR5I1	10798	1.35598	4.91064	0.00846811	0.0423695	up
SPATA41	388182	1.35448	4.97455	0.000895652	0.0135594	up
ADAMTS8	11095	1.35407	6.18061	0.00033562	0.00800264	up
MTNR1A	4543	1.35375	5.17984	0.00118386	0.0154123	up
GAST	2520	1.35363	6.15259	0.00424676	0.0296949	up
KRTAP4-5	85289	1.35201	5.33624	0.0101118	0.0467774	up
ERVFC1-1	346547	1.35152	4.9587	0.0275388	0.0806611	up
CPEB2	132864	1.34818	6.92032	0.0137337	0.0550536	up
SCGB1A1	7356	1.34456	6.10355	0.00192999	0.0197407	up
TMEM196	256130	1.3413	5.453	0.000525435	0.0101002	up
KRTAP5-5	439915	1.33855	6.51982	0.00238186	0.0219607	up
C11orf87	399947	1.33765	5.70828	0.00182942	0.019129	up
LCE2D	353141	1.33472	5.67249	0.0190892	0.0662847	up
POPDC3	64208	1.33427	5.00071	0.00112539	0.0150459	up
FLJ36000	284124	1.33397	5.14433	0.00701702	0.0384864	up
OR2Z1	284383	1.33255	6.01999	0.00420074	0.0295755	up
ENAM	10117	1.33226	4.70814	0.00393729	0.0286224	up
CYP26A1	1592	1.33138	4.96118	7.13676e-05	0.00380042	up
OR1D2	4991	1.32593	4.20118	0.0130763	0.0536924	up
LCN8	138307	1.32384	5.55998	0.0122421	0.0515974	up
PCSK6	5046	1.32085	5.87333	0.000173535	0.00588572	up
OR51S1	119692	1.31585	5.83628	0.0082906	0.0420348	up
PRDM7	11105	1.31572	4.9595	0.0128377	0.0531174	up
OR2F2	135948	1.31345	4.1329	0.0184427	0.0649227	up
MRGPRX1	259249	1.31208	4.6799	0.0148027	0.0575945	up
LAIR2	3904	1.31174	6.28827	0.00226022	0.0214	up
ISM2	145501	1.31078	6.02771	0.000183708	0.00602966	up
FUT5	2527	1.31051	5.91437	0.00157456	0.0177524	up
SLC6A8	6535	1.30811	8.03068	0.000173582	0.00588572	up
NAP1L2	4674	1.30797	4.29373	0.00246336	0.0223361	up
FGF6	2251	1.3073	5.31353	0.000445488	0.00917802	up
CYP4A11	1579	1.30571	5.02274	0.00483905	0.0317843	up
KCNMB2	10242	1.3035	5.05479	0.0121798	0.0515479	up
SLC9A4	389015	1.30343	5.16029	0.000250464	0.00698151	up
LCE2B	26239	1.30328	6.7032	0.00288162	0.0241214	up
ICAM4	3386	1.303	5.14079	0.00203935	0.0202457	up
SHISA3	152573	1.29927	5.49123	0.0102624	0.0471617	up
C5orf60	285679	1.2987	5.27758	0.00469662	0.0312406	up
LCE5A	254910	1.29865	6.22578	0.00252488	0.0225576	up
FOXQ1	94234	1.29748	6.07335	5.52592e-05	0.00335143	up
NRK	203447	1.29723	4.36178	4.63638e-05	0.0031366	up
OR6K2	81448	1.29496	4.5914	0.0291687	0.0834003	up
OR4N4	283694	1.29412	4.51738	0.025633	0.077437	up
HSD3BP4	128102	1.29265	5.49107	0.026774	0.0794453	up
OR10A7	121364	1.29218	4.34399	0.0275743	0.0807367	up
OR10G4	390264	1.29193	4.78095	0.00178484	0.0188345	up
AZGP1	563	1.29009	5.05044	0.000140562	0.00544284	up
CABP5	56344	1.28992	5.42094	0.00117641	0.0153789	up
OR52J3	119679	1.28941	4.7343	0.0155716	0.0592052	up
OR1N1	138883	1.28869	5.58187	0.0105595	0.0479788	up
SPRR4	163778	1.28853	6.85431	0.00342886	0.0267455	up
OR52A5	390054	1.28766	3.3504	0.00792663	0.0411165	up
ALDH1A3	220	1.28684	6.37413	0.00270494	0.0232598	up
OR2G2	81470	1.28415	4.26671	0.00430245	0.0298143	up
KCNA6	3742	1.28373	5.34828	0.00331256	0.026337	up
THSD1	55901	1.28288	6.03073	0.000178009	0.00590165	up
OR4C13	283092	1.28285	4.77543	0.00743928	0.0396825	up
KRTAP5-11	440051	1.28178	7.14696	0.0077496	0.0406381	up
LINC02370	338797	1.27648	6.11081	0.0068969	0.0381383	up
CDH1	999	-2.32891	7.85793	1.58815e-05	0.00200928	down
ATIC	471	-2.33241	7.78879	6.61953e-05	0.00368096	down
MYL6	4637	-2.33288	11.496	0.000324222	0.00789659	down
OAZ1	4946	-2.3345	8.82783	0.0066844	0.0375693	down
CKS2	1164	-2.33756	7.46018	0.00397205	0.0287547	down
YLPM1	56252	-2.33879	7.8849	7.77173e-08	0.000209293	down
SF3B5	83443	-2.33903	8.13609	0.000643973	0.0112403	down
SMPD4	55627	-2.3476	7.51846	2.43333e-05	0.0024795	down
IGF2	3481	-2.3534	8.49547	0.000647494	0.0112668	down
MED27	9442	-2.358	7.37829	4.43361e-05	0.0031366	down
CYB5R3	1727	-2.35981	8.42232	1.70291e-05	0.00212594	down
RNF185-AS1	100852405	-2.36758	6.36324	4.1517e-06	0.00103627	down
TXNDC17	84817	-2.37513	6.95608	0.000854036	0.0132071	down
PCOLCE	5118	-2.37618	9.18551	0.000198475	0.00623574	down
UCP2	7351	-2.37724	8.20968	7.03866e-05	0.00377498	down
PSMB3	5691	-2.37763	8.59133	0.00166293	0.0181725	down
RPS20	6224	-2.37912	11.2652	0.00457416	0.0307783	down
SFRP4	6424	-2.38632	10.8301	0.000117049	0.00495955	down
ANAPC11	51529	-2.38708	7.11416	3.21681e-06	0.00096254	down
TUBB	203068	-2.38952	10.2635	0.000901515	0.0135847	down
FTL	2512	-2.39226	10.0332	0.00130545	0.0162426	down
ATP6V0E1	8992	-2.39269	8.96634	0.00133587	0.0164269	down
FJX1	24147	-2.39385	7.64463	1.02897e-06	0.000673013	down
SF3B6	51639	-2.3958	8.92614	0.000948989	0.0138893	down
RPS14	6208	-2.40017	11.1282	0.0010292	0.0144333	down
RPL11	6135	-2.40983	10.8863	0.00105883	0.0146547	down
UBAP2L	9898	-2.41073	8.26916	5.8183e-06	0.00115595	down
ARL15	54622	-2.41252	6.86636	5.06503e-06	0.00111713	down
ATP5PO	539	-2.41388	9.87409	0.000419638	0.00885846	down
ARHGAP1	392	-2.41501	8.03298	4.30995e-05	0.00307906	down
LUM	4060	-2.4152	9.11946	0.000746159	0.0121782	down
IGF1	3479	-2.41559	10.0066	0.00202611	0.02023	down
PTBP1	5725	-2.41846	8.18559	2.13334e-05	0.00235315	down
MMP2	4313	-2.42165	8.52412	5.82709e-05	0.00345352	down
HNRNPA1	3178	-2.42261	8.35252	0.00205967	0.0203281	down
C11orf24	53838	-2.43213	7.66135	1.43586e-06	0.000731552	down
SNORD50B	692088	-2.43266	6.20453	0.00037756	0.00850344	down
NDUFS4	4724	-2.44101	6.58503	2.67898e-06	0.000894418	down
TRIB2	28951	-2.44113	7.70841	6.17504e-07	0.000490811	down
RPS16	6217	-2.44271	11.5182	0.00238352	0.0219607	down
PSMB1	5689	-2.4435	8.49369	0.00330576	0.0263024	down
RAI14	26064	-2.44834	7.47888	1.85006e-06	0.000800274	down
PSMA5	5686	-2.45085	7.91195	0.000532519	0.0101413	down
FBLN5	10516	-2.45102	7.9406	3.07453e-07	0.000408819	down
IFITM3	10410	-2.45542	10.0201	0.000106992	0.00470141	down
BGN	633	-2.45827	8.29305	2.51518e-06	0.000880243	down
LSM6	11157	-2.4615	6.57183	2.14851e-05	0.00235315	down
NOP10	55505	-2.46373	9.652	0.000633965	0.0111949	down
TCEAL9	51186	-2.46787	7.78431	6.73584e-05	0.0036912	down
SEC61A1	29927	-2.46928	8.64265	2.18384e-05	0.00235315	down
SNORD116-2	100033414	-2.47072	8.24536	3.42594e-05	0.00288314	down
IFI27	3429	-2.47118	9.14725	0.000781458	0.0125276	down
CBX5	23468	-2.48424	8.32027	0.000281227	0.00736963	down
RPS25	6230	-2.48438	10.7541	0.000648476	0.0112668	down
H4C5	8367	-2.49514	9.13386	0.00211265	0.0206886	down
RAB11B	9230	-2.49878	8.63271	2.23696e-05	0.00236905	down
F13A1	2162	-2.51566	8.08549	2.11831e-05	0.00235315	down
GABARAP	11337	-2.51668	9.27428	0.0162053	0.0603846	down
CDR1	1038	-2.51855	6.75693	0.00132515	0.0163482	down
MYL12B	103910	-2.52494	9.60956	0.0186201	0.065243	down
RPL31	6160	-2.52947	10.1566	0.00126748	0.0160573	down
RACK1	10399	-2.53441	10.8501	0.0114946	0.0500671	down
SPCS1	28972	-2.53513	8.45565	9.88796e-05	0.00441162	down
ELAPOR1	57535	-2.54077	8.88665	8.88407e-05	0.00423597	down
RPL30	6156	-2.54312	11.6636	0.000985673	0.0141623	down
RPL10A	4736	-2.54613	10.3332	0.00703168	0.0385007	down
NCL	4691	-2.56069	9.83783	0.00034202	0.00805586	down
RPS5	6193	-2.56683	10.1689	0.00170541	0.0184444	down
HEXA	3073	-2.58276	7.89436	6.90682e-05	0.00374139	down
EDF1	8721	-2.58351	9.98484	0.000613332	0.0109592	down
SERPINA1	5265	-2.58503	7.74689	6.77986e-06	0.00121721	down
S100A11	6282	-2.58976	10.0681	0.00121023	0.0156047	down
SNORD38B	94163	-2.60072	5.62618	2.32228e-05	0.00241863	down
EIF4B	1975	-2.60158	8.5655	0.000153929	0.00560177	down
SLC39A6	25800	-2.60606	8.63052	1.81597e-05	0.0022034	down
RPL22	6146	-2.61621	8.02522	6.46441e-08	0.000203101	down
H2BC10	8346	-2.61781	7.30962	4.09955e-05	0.00307906	down
MRPL33	9553	-2.61889	8.19374	0.000252726	0.00698554	down
PFN1	5216	-2.622	9.90104	0.000162145	0.00576715	down
TMA7	51372	-2.62369	9.90885	5.98795e-05	0.00349594	down
RPS10P19	100271350	-2.62763	6.64629	0.000140892	0.00544284	down
TUBA1B	10376	-2.63711	10.146	7.18278e-05	0.00381416	down
DNAJA1	3301	-2.6381	7.25801	0.000412466	0.00880637	down
SFRP1	6422	-2.65018	8.31637	1.91037e-06	0.000800274	down
LYZ	4069	-2.65537	7.26922	6.56341e-05	0.00366055	down
GLA	2717	-2.66042	7.66324	8.24952e-06	0.00134062	down
H1-3	3007	-2.66632	6.8685	1.34256e-05	0.00182076	down
CNN2	1265	-2.66692	8.51576	4.60188e-06	0.00107951	down
ATP5MC1	516	-2.6679	9.41016	4.9419e-05	0.00320693	down
DIO2	1734	-2.68126	8.25786	3.55694e-06	0.000997701	down
SERPINH1	871	-2.68156	8.18679	0.000114227	0.00491577	down
CFI	3426	-2.68677	8.1829	0.000245421	0.00690513	down
RPS13	6207	-2.6881	11.0243	0.00172423	0.0185417	down
TSPAN1	10103	-2.68975	8.37708	4.53279e-05	0.0031366	down
MUC16	94025	-2.72401	7.9945	1.16473e-05	0.00168895	down
ATOX1	475	-2.72569	9.3527	2.18451e-05	0.00235315	down
UBL5	59286	-2.74265	8.59302	5.37105e-06	0.0011386	down
DYNLT1	6993	-2.74296	8.77237	0.00146791	0.017104	down
PODXL	5420	-2.7464	8.64672	1.87588e-06	0.000800274	down
TXN	7295	-2.75393	10.1498	0.01135	0.0497861	down
COX7A2	1347	-2.75755	9.30287	0.000648456	0.0112668	down
IFITM1	8519	-2.76748	9.07304	8.51011e-05	0.00416313	down
POMP	51371	-2.76965	8.77606	3.32599e-05	0.00282424	down
NUTF2	10204	-2.77664	10.0818	1.50312e-05	0.00194077	down
RPS15	6209	-2.79362	10.2272	0.0014823	0.0171551	down
RBIS	401466	-2.79393	7.04425	0.000160548	0.00572993	down
SERINC2	347735	-2.79421	8.64284	1.23133e-06	0.000717218	down
TMSB10	9168	-2.79999	11.3751	0.00355029	0.0272968	down
RPL24	6152	-2.80337	10.7513	0.0017213	0.0185206	down
ISLR	3671	-2.80391	8.42106	2.89817e-05	0.00267156	down
RPS7	6201	-2.81398	9.3898	6.80058e-05	0.00371133	down
RPL39L	116832	-2.81412	7.5785	3.58279e-05	0.00295557	down
PAMR1	25891	-2.81563	8.08331	1.64481e-06	0.000775156	down
NREP	9315	-2.82817	10.0476	4.93873e-05	0.00320693	down
ROMO1	140823	-2.84175	8.90315	0.000114752	0.00491577	down
SNORA14A	677801	-2.85542	7.2916	3.73214e-06	0.00100647	down
CD248	57124	-2.86016	9.26564	4.17568e-07	0.000414293	down
ACTB	60	-2.87444	10.756	0.000238424	0.00678933	down
CDK2	1017	-2.87661	7.39783	1.28328e-06	0.000717218	down
MFAP4	4239	-2.88166	7.48928	4.03866e-06	0.00103627	down
COX7B	1349	-2.88243	8.14545	0.0327791	0.0896445	down
RPS29	6235	-2.88604	7.56592	3.45082e-05	0.00289117	down
RPLP0	6175	-2.89948	10.2254	0.00168526	0.0183317	down
ATP5MJ	9556	-2.90647	9.41669	0.000414897	0.00880637	down
ESD	2098	-2.9065	8.32201	0.00110429	0.0148586	down
NME2	4831	-2.90809	9.9393	0.000993152	0.0141987	down
RPL35	11224	-2.91069	10.9544	4.2947e-05	0.00307906	down
SLC47A1	55244	-2.9234	7.04576	6.50908e-07	0.000490811	down
SNORD116-6	100033418	-2.92733	8.81808	4.85235e-06	0.00111551	down
ATP5F1EP2	432369	-2.94173	8.74841	0.000933568	0.0137813	down
EIF3K	27335	-2.94337	9.27225	2.17883e-05	0.00235315	down
NDUFB4	4710	-2.94653	9.36709	9.33234e-05	0.00428631	down
RPS21	6227	-2.95669	8.22942	8.35554e-05	0.00415594	down
PLP2	5355	-2.95932	9.18354	4.6075e-05	0.0031366	down
H3C12	8356	-2.97789	8.03668	3.45061e-06	0.000985569	down
HOXA11	3207	-2.98771	8.54053	3.48404e-05	0.00290609	down
MIF	4282	-2.99071	10.0428	3.7795e-05	0.00304476	down
H2AZ1	3015	-3.01106	8.73131	0.000483424	0.00961946	down
SNORD81	26769	-3.01248	7.89777	1.29359e-06	0.000717218	down
TGFBI	7045	-3.03234	8.89883	3.95864e-07	0.000414293	down
ATP5ME	521	-3.04258	10.1329	1.72398e-05	0.00213808	down
TMEM258	746	-3.04618	10.1389	0.000183971	0.00602966	down
RPL22L1	200916	-3.05143	7.10485	0.00215129	0.0209049	down
COX8A	1351	-3.06406	9.47346	3.15339e-07	0.000408819	down
GSTP1	2950	-3.0723	10.4115	0.000447753	0.00919454	down
UQCRQ	27089	-3.07508	8.98774	0.000164574	0.00578758	down
RPS19	6223	-3.07554	10.5304	0.00011173	0.00487551	down
HSPA5	3309	-3.07588	9.47674	0.00011407	0.00491577	down
PRDX6	9588	-3.07637	9.37994	0.000939452	0.0138356	down
NDUFA2	4695	-3.07793	8.00716	0.00119118	0.0154754	down
SNORA22	677807	-3.08326	9.04218	7.27231e-05	0.00382455	down
RPLP2	6181	-3.09369	10.9173	0.00165192	0.0181066	down
RPL38	6169	-3.1027	11.1387	0.000178197	0.00590165	down
ANKRD36BP1	84832	-3.1093	5.67947	2.79936e-06	0.000894418	down
CALR	811	-3.12043	9.73401	9.77664e-05	0.00438808	down
UQCR11	10975	-3.13193	8.92722	2.76075e-06	0.000894418	down
CD74	972	-3.1524	9.22632	4.24414e-05	0.00307906	down
CENPW	387103	-3.15325	7.03353	1.41905e-05	0.0018734	down
ECM1	1893	-3.15844	9.58245	2.06259e-06	0.000827275	down
MGP	4256	-3.20576	8.8494	9.48128e-05	0.00430679	down
DEFB1	1672	-3.20816	7.63855	6.528e-05	0.00365276	down
GLIPR1	11010	-3.21127	8.87035	2.75215e-06	0.000894418	down
MRPL51	51258	-3.21591	9.49095	0.00018876	0.00606185	down
TMSB15A	11013	-3.22727	6.17012	3.94012e-07	0.000414293	down
MMP11	4320	-3.22997	8.69563	3.00793e-06	0.000945041	down
ATP5MK	84833	-3.23585	9.04691	0.00116685	0.0153498	down
LGALS1	3956	-3.24244	11.333	2.86244e-05	0.0026707	down
NDUFAB1	4706	-3.24334	8.53305	4.69216e-05	0.0031366	down
TYMS	7298	-3.24533	7.83472	2.1751e-05	0.00235315	down
PFDN5	5204	-3.26294	9.79802	0.000165447	0.00578758	down
COX7C	1350	-3.31393	9.56214	0.000611369	0.0109438	down
LOC107984974	107984974	-3.32502	9.33396	4.64367e-07	0.00043605	down
ADAM12	8038	-3.33121	7.79341	1.27328e-07	0.000300032	down
BRK1	55845	-3.34179	8.13121	5.00999e-05	0.00320693	down
VCAN	1462	-3.34442	9.1343	3.90097e-08	0.000183843	down
RPS15A	6210	-3.371	11.6066	0.00039913	0.00870833	down
SNORA28	677811	-3.38462	6.78684	4.30397e-05	0.00307906	down
SNORD13P1	6076	-3.40494	4.94932	6.45443e-08	0.000203101	down
VIM	7431	-3.41735	10.0873	5.39522e-06	0.0011386	down
SNRPF	6636	-3.42785	7.93001	2.80101e-05	0.00266676	down
TUBA1C	84790	-3.445	9.02566	3.59894e-06	0.000997701	down
RPS28	6234	-3.4494	11.145	0.000541825	0.0102481	down
TNC	3371	-3.46379	7.90524	1.54633e-07	0.000323887	down
RBP1	5947	-3.48785	9.98963	4.68263e-05	0.0031366	down
SNORA5A	654319	-3.49573	7.84556	4.16398e-06	0.00103627	down
CPM	1368	-3.49849	9.68889	3.4604e-07	0.000408819	down
NDUFA1	4694	-3.61627	9.56154	2.31565e-06	0.000839469	down
RBP7	116362	-3.62987	8.25621	3.10683e-06	0.000948591	down
UQCC5	440957	-3.67436	7.84546	5.34219e-07	0.000457753	down
MMP7	4316	-3.68666	8.37279	5.4453e-06	0.0011386	down
GJA1	2697	-3.73803	9.52796	2.03585e-08	0.000151223	down
RPL27	6155	-3.80933	11.0972	4.85759e-07	0.00043605	down
COX6C	1345	-3.85772	9.77073	8.39668e-06	0.00135287	down
TUBA1A	7846	-3.90174	9.97315	2.02701e-08	0.000151223	down
SEC61G	23480	-4.04768	9.45433	3.88758e-05	0.00305354	down
THY1	7070	-4.13253	9.01346	2.40661e-08	0.000151223	down
HBB	3043	-4.16747	10.0871	0.000100383	0.00446301	down
H3C2	8358	-4.28477	9.7578	7.9137e-05	0.00396079	down
DDT	1652	-4.60383	9.11702	0.000121668	0.0050408	down
SNORA24	677809	-4.80691	8.73344	7.57964e-07	0.000549553	down
