# Supplementary material for: Metabolic reprogramming and M2 macrophage depletion define the microenvironment of adenomyosis
Source: Front Endocrinol (Lausanne). 2025 Nov 20;16:1602814. doi: 10.3389/fendo.2025.1602814 (PMC12675163; doi:10.3389/fendo.2025.1602814)
Supplement: Supplementary file 9 [file Table3.xlsx]

## Sheet: gsea_kegg
Supplementary table 3: KEGG pathway enrichment analysis based on genes from GSE78851
ID	Description	setSize	enrichmentScore	NES	pvalue	p.adjust	qvalue	rank	leading_edge	core_enrichment
hsa03010	Ribosome	116	-0.800587	-3.26958	1e-10	1.96875e-09	1.00658e-09	1873	tags=67%, list=10%, signal=61%	RPL29/RPS26/MRPL15/MRPL22/RPS4X/RPL18/RPS17/RPL36/RPL9/RPS11/MRPS16/MRPS15/RPL35A/RPL8/RPL18A/MRPL16/RPL15/RPS27/RPL13/RPS3/MRPL20/MRPS21/RPS2/RPL34/RPS27L/RPL27A/RPL28/RPS9/MRPL35/RPL7A/RPS3A/MRPS18A/RPS23/MRPS2/RPL3/RPS8/RPL26/RPS6/RPL41/MRPS18C/RPL37A/RPL7/UBA52/RPS24/MRPL13/RPLP1/RPL14/RPL36AL/FAU/RPS27A/RPL26L1/RPL12/RPS20/RPS14/RPL11/RPS16/RPS25/RPL31/RPL30/RPL10A/RPS5/RPL22/MRPL33/RPS13/RP…
hsa00190	Oxidative phosphorylation	116	-0.701543	-2.86509	1e-10	1.96875e-09	1.00658e-09	2936	tags=59%, list=16%, signal=51%	NDUFV3/ATP5MC3/SDHC/NDUFV1/NDUFB11/COX15/UQCRC1/NDUFA12/ATP6V1C1/NDUFA4/NDUFS3/COX7A1/CYCS/UQCRC2/ATP5PD/NDUFB9/NDUFV2/UQCR10/NDUFA6/NDUFC1/NDUFS2/ATP5F1B/ATP5PB/ATP6V0B/COX4I1/NDUFB3/NDUFA9/ATP5MC2/NDUFA3/COX5B/COX5A/NDUFB7/NDUFA7/NDUFA13/NDUFB1/ATP5F1A/NDUFS6/NDUFS5/NDUFA8/ATP6V1E1/PPA1/UQCRH/NDUFB2/COX6A1/ATP6V1D/NDUFB10/COX6B1/ATP6V0D1/SDHB/ATP6V0C/ATP5MG/NDUFB6/NDUFA11/ATP6V0E1/ATP5PO/NDUFS4…
hsa03040	Spliceosome	130	-0.642365	-2.66281	1e-10	1.96875e-09	1.00658e-09	3680	tags=62%, list=20%, signal=50%	NCBP2/HNRNPU/PRPF3/PRPF38B/SNRNP70/U2AF2/PRPF18/SMNDC1/U2AF1/CRNKL1/LSM5/EFTUD2/SRSF5/MAGOH/PRPF4/SRSF1/SRSF6/THOC2/PRPF38A/TCERG1/EIF4A3/SF3A1/DDX42/U2SURP/AQR/SLU7/SNRNP40/HNRNPM/DHX15/ZMAT2/RBM8A/DDX46/SNU13/DHX8/SF3B1/USP39/SF3B3/RBM25/SNRPG/ACIN1/TRA2B/PRPF40A/SNW1/SRSF10/SRSF9/SNRPB/SF3B2/SF3A3/SNRPD3/NCBP1/TRA2A/SRSF3/CDC5L/HNRNPK/SNRPD1/LSM8/PCBP1/PRPF19/SNRNP200/SRSF7/WBP11/SNRPC/DDX5/TX…
hsa05208	Chemical carcinogenesis - reactive oxygen species	197	-0.617284	-2.64937	1e-10	1.96875e-09	1.00658e-09	4672	tags=59%, list=25%, signal=45%	PIK3R2/ABL1/PRKD3/SOS2/NDUFS8/PRKD2/SDHA/EPHX2/PRKCD/NDUFB5/ARAF/ATP5PF/SDHD/NDUFA10/MGST1/SOS1/ARNT/NDUFS7/HGF/GSTA1/PTPN11/RELA/GSTA4/AKT2/MAPK9/AHR/KRAS/CYC1/AKR1A1/NDUFV3/ATP5MC3/GSTM1/VEGFA/SDHC/NDUFV1/CYBA/GSTO1/CYP1B1/NDUFB11/UQCRC1/NDUFA12/EGFR/NDUFA4/ACP1/MAPK14/NDUFS3/COX7A1/VDAC3/HIF1A/FOS/NFKB1/MAPK1/EPHX1/GRB2/UQCRC2/ATP5PD/NDUFB9/NDUFV2/UQCR10/PIK3R1/NDUFA6/PRKD1/NDUFC1/NDUFS2/ATP5F…
hsa05415	Diabetic cardiomyopathy	182	-0.611971	-2.60628	1e-10	1.96875e-09	1.00658e-09	3405	tags=49%, list=18%, signal=40%	SMAD3/AKT2/MAPK9/CYC1/SP1/CTSD/GSK3B/NDUFV3/ATP5MC3/MPC2/SDHC/TGFB2/NDUFV1/CYBA/NDUFB11/UQCRC1/PLCB1/NDUFA12/PPP1CC/MTOR/NDUFA4/MAPK14/NDUFS3/COX7A1/IRS1/TGFB3/VDAC3/NFKB1/PDHA1/TGFB1/UQCRC2/ATP5PD/NDUFB9/CYBB/NDUFV2/UQCR10/PIK3R1/NDUFA6/NDUFC1/NDUFS2/ATP5F1B/ATP5PB/COX4I1/PDHB/NDUFB3/NDUFA9/ATP5MC2/NDUFA3/COX5B/COX5A/GAPDH/NDUFB7/PDK2/PPP1CA/NDUFA7/SLC25A5/NDUFA13/NDUFB1/PARP1/ATP5F1A/NDUFS6/NDU…
hsa03050	Proteasome	46	-0.735573	-2.59739	1e-10	1.96875e-09	1.00658e-09	3095	tags=74%, list=16%, signal=62%	PSMD7/PSMF1/PSMD14/PSMD12/PSMD11/SEM1/PSME2/PSMC4/PSMD13/PSMD1/PSME3/PSMC1/PSMC2/PSMC6/PSMD2/PSMA6/PSMD6/PSMB5/PSME1/PSMB4/PSMB2/PSMB7/PSMD3/PSMB6/PSMA2/PSMA7/PSMC5/PSMA3/PSMB10/PSMD8/PSMB3/PSMB1/PSMA5/POMP
hsa04110	Cell cycle	154	-0.612177	-2.56079	1e-10	1.96875e-09	1.00658e-09	3852	tags=55%, list=20%, signal=44%	PPP2R5E/CDC23/ORC2/CCNA2/MAD2L1BP/CCND1/ORC1/SMAD3/STAG1/MCM5/MTBP/GSK3B/WAPL/ANAPC5/CDCA5/ANAPC16/CHEK1/PDS5B/PPP2R5D/TGFB2/RB1/NIPBL/ANAPC7/ATR/CCNB1/SMAD4/CDC45/ESCO2/YWHAE/YWHAQ/TICRR/BUB1/CDC27/PLK1/HDAC1/YWHAG/TGFB3/SKP2/WEE1/MCM3/TGFB1/SGO1/ORC6/HDAC2/MCM4/YWHAZ/PRKDC/FBXO5/YWHAH/TFDP2/TTK/CCNE2/CDK1/RAD21/SKP1/ATRX/CDC16/CCNH/MAD2L1/CCND2/CREBBP/CDC7/MCM6/CDC26/EP300/MCM7/BUB3/KNL1/PCNA/S…
hsa04932	Non-alcoholic fatty liver disease	145	-0.609512	-2.54925	1e-10	1.96875e-09	1.00658e-09	3358	tags=46%, list=18%, signal=38%	AKT2/MAPK9/ATF4/CYC1/ITCH/GSK3B/NDUFV3/SDHC/NDUFV1/NDUFB11/EIF2S1/UQCRC1/NDUFA12/NDUFA4/TNFRSF1A/MAPK14/NDUFS3/COX7A1/IRS1/FOS/NFKB1/TGFB1/CYCS/UQCRC2/NDUFB9/NDUFV2/UQCR10/PIK3R1/NDUFA6/NDUFC1/NDUFS2/MLXIP/PRKAG1/COX4I1/NDUFB3/NDUFA9/NDUFA3/COX5B/COX5A/NDUFB7/NDUFA7/NDUFA13/NDUFB1/NDUFS6/NDUFS5/NDUFA8/UQCRH/NDUFB2/COX6A1/NDUFB10/COX6B1/RAC1/SDHB/NDUFB6/NDUFA11/NDUFS4/COX7A2/COX7B/NDUFB4/COX8A/UQC…
hsa04141	Protein processing in endoplasmic reticulum	157	-0.604136	-2.53649	1e-10	1.96875e-09	1.00658e-09	3762	tags=52%, list=20%, signal=42%	UBXN1/BCAP31/UBQLN4/ATXN3/DERL2/MOGS/ATF6/PLAA/EDEM2/MAPK9/ATF4/UGGT1/MARCHF6/SEC63/SEC24C/MBTPS2/SEC23A/PRKCSH/RPN1/UBE2D3/RRBP1/EIF2S1/STT3B/DERL1/TUSC3/SEC24B/SEC24A/SEC13/BAG1/ERP29/UBE2J1/UBQLN1/RAD23B/SAR1B/UBE4B/SYVN1/DNAJB11/SEC61B/HSPH1/P4HB/NGLY1/CRYAB/HYOU1/PDIA6/SEC24D/CAPN1/HSP90AA1/CAPN2/DNAJC3/OS9/DNAJC10/ATF6B/SKP1/UBXN4/SSR1/CANX/LMAN1/SELENOS/VCP/PDIA4/SSR4/NFE2L2/SAR1A/LMAN2/ST…
hsa03082	ATP-dependent chromatin remodeling	105	-0.613034	-2.47682	1e-10	1.96875e-09	1.00658e-09	4945	tags=61%, list=26%, signal=45%	ARID1B/RBBP4/SS18/H2AC15/ING3/INO80C/ARID2/GATAD2A/MBD2/EPC2/BAZ1A/H2AX/EPC1/MORF4L1/SMARCE1/H2AC11/MTA3/ACTR6/CHD3/H2AC17/NFRKB/PBRM1/MACROH2A2/MTA1/RSF1/ACTR8/BRD8/SMARCA5/ARID1A/CDK2AP1/MORF4L2/RUVBL2/POLE3/INO80D/SMARCD1/HDAC1/CHD4/H2AC21/BPTF/BAZ2B/BRD7/HDAC2/MACROH2A1/SMARCC1/BAZ1B/SMARCA1/H2AZ2/ACTL6A/GATAD2B/H2AC14/RBBP7/RUVBL1/H2AC16/H2AC20/H2AC6/MTA2/SMARCA4/DPF2/H2AC8/H2AC13/ACTG1/SMAR…
hsa03013	Nucleocytoplasmic transport	97	-0.614092	-2.46256	1e-10	1.96875e-09	1.00658e-09	4733	tags=71%, list=25%, signal=54%	SUMO3/THOC5/IPO4/SENP2/NMD3/PNN/IPO8/RANBP2/NUP107/KPNA3/XPO4/RAE1/NUP210/NCBP2/UPF2/DDX19B/DDX19A/NUP37/KPNA6/UPF3A/NUP205/SEH1L/NUP88/TMEM33/NUP133/MAGOH/SUMO1/THOC2/EIF4A3/SAP18/NUP58/UBE2I/RNPS1/NUP98/NUP43/KPNA4/TNPO1/KPNA1/SEC13/KPNB1/NUP160/RBM8A/CASC3/RAN/IPO7/NUP188/NUP85/SNUPN/TNPO3/NUP155/NUP93/PHAX/ACIN1/UPF3B/SRRM1/IPO5/XPO6/NCBP1/NXF1/XPO7/XPO5/NDC1/IPO9/CSE1L/TNPO2/TPR/NUP214/THOC7…
hsa04520	Adherens junction	91	-0.610476	-2.43089	1e-10	1.96875e-09	1.00658e-09	3955	tags=54%, list=21%, signal=43%	MYL12A/PTPRB/MAP3K7/WASL/RAP1B/PARD3/SMAD3/WASF1/SSX2IP/NECTIN2/NLK/FGFR1/IQGAP1/YES1/CDH5/SMAD4/EGFR/ACP1/TCF7L2/CSNK2A3/PTPRM/ROCK1/MAPK1/PDCD10/CTNNA1/SNAI1/IGF1R/CTNNB1/VCL/RHOA/HEG1/ACTN1/CREBBP/EP300/MET/MAPK3/CSNK2A2/WASF2/CSNK2B/TJP1/ACTN4/ACTG1/SNAI2/MYL9/RAC1/LEF1/CDH1/MYL12B/ACTB
hsa03015	mRNA surveillance pathway	85	-0.603474	-2.38807	1e-10	1.96875e-09	1.00658e-09	4374	tags=58%, list=23%, signal=44%	CPSF2/SMG6/PNN/PAPOLG/CPSF1/HBS1L/PPP2R5E/NCBP2/WDR82/UPF2/SMG1/PABPC4/DDX19B/SMG7/WDR33/DDX19A/UPF3A/RNMT/TARDBP/FIP1L1/MSI2/MAGOH/ETF1/PPP2R5D/CPSF7/EIF4A3/SAP18/PPP2R3A/RNPS1/GSPT1/PPP1CC/CSTF1/RBM8A/CASC3/NUDT21/CPSF6/ACIN1/UPF3B/SRRM1/PABPC1/PPP2R2C/PAPOLA/NCBP1/NXF1/CPSF3/CSTF3/PPP1CA/FUS/PPP2R1A
hsa04120	Ubiquitin mediated proteolysis	137	-0.562286	-2.35178	1e-10	1.96875e-09	1.00658e-09	4796	tags=55%, list=25%, signal=42%	WWP2/UBR5/CUL2/UBE2D1/ERCC8/TRIM32/UBE2B/RNF7/MDM2/PIAS2/ANAPC1/UBE3B/BRCA1/KLHL9/CBL/CDC34/CUL5/UBE2Q2/CDC23/HERC1/CUL7/PPIL2/BTRC/UBA6/BIRC6/NEDD4/MAP3K1/UBE2H/PIAS1/WWP1/ITCH/ANAPC5/ANAPC16/CBLB/RHOBTB1/CUL3/ANAPC7/UBE2D3/UBE3C/DDB1/CUL4B/UBE2L6/UBE2I/UBE2A/DET1/UBE2R2/CDC27/SKP2/UBE2J1/UBE4B/PIAS3/UBE4A/SYVN1/UBE2S/FANCL/TRIP12/UBE2E2/UBB/CUL4A/UBC/SKP1/CDC16/COP1/UBA1/UBE2L3/MID1/CDC26/ELOB/…
hsa05203	Viral carcinogenesis	185	-0.525919	-2.24432	1e-10	1.96875e-09	1.00658e-09	4752	tags=49%, list=25%, signal=37%	CDC42/PRKACB/PIK3R2/EGR2/EIF2AK2/MDM2/CDKN1B/H4C13/CREB3L4/STAT3/USP7/LTBR/EGR3/H2BC21/SRF/RBPJ/PMAIP1/CCNA2/H2BC5/RELA/H2BC8/CCND1/ATF4/KRAS/CREB5/H2BC12/H4C15/H4C14/H4C2/CHEK1/CREB3L2/RB1/IRF9/GTF2B/POLB/DDB1/JAK1/CREB1/YWHAE/YWHAQ/PSMC1/H2BC7/HDAC1/YWHAG/VDAC3/SKP2/H2BC15/CHD4/NFKB1/MAPK1/GRB2/HDAC2/UBR4/IL6ST/YWHAZ/YWHAH/PIK3R1/SNW1/GTF2A1/CCNE2/ATF6B/CDK1/PKM/PRKACA/H4C4/RANBP1/RHOA/DDX3X/AC…
hsa05205	Proteoglycans in cancer	197	-0.508655	-2.18313	1e-10	1.96875e-09	1.00658e-09	4752	tags=48%, list=25%, signal=36%	CDC42/PRKACB/COL1A2/PIK3R2/SOS2/ROCK2/MDM2/ARAF/ESR1/TWIST2/STAT3/ITPR3/MRAS/VAV2/CBL/ITGA5/SOS1/RPS6KB1/HGF/ITGB5/PTPN11/ANK3/CCND1/AKT2/KRAS/HSPG2/ITGAV/ITGB1/FGFR1/SDC4/VEGFA/TGFB2/IQGAP1/CTSL/SLC9A1/DCN/EGFR/PPP1CC/PLCG1/MTOR/PLCE1/MAPK14/EZR/MIR10A/ARHGEF12/HIF1A/PPP1R12A/TGFB1/ROCK1/MAPK1/GRB2/HOXD10/FRS2/IHH/FLNA/SDC2/PLAUR/PIK3R1/CD44/IGF1R/ITPR2/RAF1/PRKACA/CTNNB1/RHOA/FN1/MIR21/RDX/ANK2…
hsa04613	Neutrophil extracellular trap formation	166	-0.507792	-2.14307	1.45859e-10	2.70268e-09	1.38182e-09	4012	tags=39%, list=21%, signal=31%	CLCN3/H2BC21/SELPLG/MAP3K7/H2AX/H2BC5/RELA/H2BC8/AKT2/H2AC11/FCGR3A/H2AC17/H2BC12/H4C15/H4C14/H4C2/MACROH2A2/H3-5/CASP4/CYBA/PLCB1/PLCG1/VWF/MTOR/H2BC7/MAPK14/H3C1/HDAC1/VDAC3/H2BC15/H2AC21/NFKB1/H3-3B/MAPK1/HDAC2/MACROH2A1/CYBB/PIK3R1/HAT1/RAF1/H4C4/H2AZ2/H3C11/H2AC14/FCGR2A/C3/H2AC16/H2AC20/H2AC6/H2BC14/MAPK3/SLC25A5/H2AC8/H2AC13/ACTG1/H2BC9/SLC25A6/H3C7/RAC1/H4C5/H2BC10/ACTB/H3C12/H2AZ1/H3C2
hsa04142	Lysosome	126	-0.542479	-2.24247	2.35505e-10	4.12134e-09	2.10715e-09	5162	tags=56%, list=27%, signal=41%	CTSV/CTSS/AP1G2/GGA3/ATP6AP1/CTNS/NPC1/ATP6V0A1/PPT1/ATP6V0A2/MANBA/GNPTG/ENTPD4/DMXL2/CLTA/GALC/MCOLN1/SLC11A2/WDR7/SLC17A5/GGA2/AP3M2/IGF2R/AP3D1/AP1G1/ACP2/GAA/CTSK/SMPD1/CTSD/AP1B1/GNPTAB/SCARB2/NAGA/LITAF/CTSL/HEXB/FUCA1/GBA1/DNASE2/CLTC/HGSNAT/MAN2B1/AP3M1/CLN5/M6PR/ATP6V0B/LAMP2/LAPTM5/LAPTM4A/GNS/FUCA2/GM2A/PSAP/TPP1/LAPTM4B/CD68/CTSH/CD164/LGMN/GLB1/CTSB/CD63/CTSC/CTSA/ATP6V0D1/LAMP1/ATP…
hsa04114	Oocyte meiosis	119	-0.548617	-2.24833	5.3137e-10	8.80956e-09	4.50413e-09	2999	tags=39%, list=16%, signal=33%	AURKA/ANAPC5/PPP3R1/ANAPC16/RPS6KA2/PPP2R5D/ANAPC7/CCNB1/AR/YWHAE/PPP1CC/YWHAQ/BUB1/CDC27/MAPK14/PLK1/YWHAG/MAPK1/SGO1/CALM1/YWHAZ/FBXO5/YWHAH/IGF1R/CCNE2/CDK1/ITPR2/SKP1/PRKACA/CDC16/MAD2L1/CALM3/CDC26/MAPK3/PPP1CA/CALM2/SMC1A/SMC3/PPP2R1A/PGR/CCNB2/RBX1/YWHAB/PTTG1/ANAPC11/IGF1/CDK2
hsa04140	Autophagy - animal	154	-0.504588	-2.11074	2.29829e-09	3.61981e-08	1.85073e-08	6210	tags=56%, list=33%, signal=38%	PIK3C3/MAPK8/AMBRA1/TSC1/YKT6/MAP1LC3A/AKT3/PRKAA1/PTEN/PPP2CB/RUBCN/WDR41/DEPTOR/RPTOR/VPS18/TRAF6/BECN1/TSC2/EIF2AK4/RRAGB/STX17/HMGB1/WDFY3/OPTN/VPS41/PRKACB/IGBP1/PIK3R2/UVRAG/PRKCD/WDR45/TANK/CFLAR/ATG14/NRBF2/MRAS/CAMKK2/ATG2B/EPG5/RPS6KB1/MAP3K7/GABARAPL2/VPS33A/PIK3R4/AKT2/MAPK9/BIRC6/ATG3/KRAS/CTSD/RB1CC1/RHEB/WIPI2/EIF2S1/MTMR14/CTSL/ATG9A/MTOR/STX7/IRS1/CALCOCO2/HIF1A/MAPK1/SUPT20H/PIK…
hsa03018	RNA degradation	74	-0.597669	-2.30576	3.52136e-09	5.28204e-08	2.70059e-08	3590	tags=51%, list=19%, signal=42%	PABPC4/XRN1/DCPS/LSM1/PATL1/DCP2/LSM5/DIS3/CNOT6/EXOSC8/CNOT8/BTG1/EXOSC2/CNOT2/TENT4B/CNOT4/SKIC3/EXOSC3/DHX36/CNOT3/EXOSC7/HSPA9/EXOSC10/PABPC1/CNOT9/XRN2/DDX6/LSM8/SKIC8/CNOT1/HSPD1/DCP1B/ENO1/DCP1A/LSM3/LSM7/LSM2/LSM6
hsa03008	Ribosome biogenesis in eukaryotes	70	-0.607958	-2.31551	4.2164e-09	6.03711e-08	3.08664e-08	4904	tags=63%, list=26%, signal=47%	UTP14A/XPO1/RPP38/MDN1/POP4/NMD3/WDR3/GTPBP4/AFG2A/GNL2/RMRP/XRN1/NOL6/SBDS/LSG1/WDR36/BMS1/GNL3L/POP7/NOP58/NAT10/HEATR1/EMG1/UTP4/RBM28/RIOK2/RPP30/WDR75/CSNK2A3/IMP4/RAN/DKC1/SNU13/GNL3/NHP2/NXF1/NOB1/DROSHA/XRN2/CSNK2A2/CSNK2B/POP5/FBL/NOP10
hsa04218	Cellular senescence	147	-0.499251	-2.08568	7.64182e-09	1.0466e-07	5.35103e-08	6200	tags=58%, list=33%, signal=39%	PPP3CB/TSC1/ZFP36L1/AKT3/SMAD2/PTEN/CCNA1/MYBL2/HLA-F/ZFP36L2/HIPK3/MAPKAPK2/RBL1/E2F3/RAD1/TRPM7/TSC2/ATM/E2F4/RBBP4/VDAC1/LIN54/PIK3R2/NFATC3/CACNA1D/NBN/MDM2/CALML4/E2F5/ITPR3/MRAS/MRE11/MCU/CCNA2/RELA/BTRC/CCND1/SMAD3/AKT2/KRAS/PPID/PPP3R1/CHEK1/HUS1/RAD50/TGFB2/RB1/LIN9/RHEB/ATR/CCNB1/PPP1CC/MTOR/MAPK14/TGFB3/VDAC3/FOXM1/TRAF3IP2/NFKB1/TGFB1/MAPK1/IGFBP3/ETS1/CALM1/CAPN1/PIK3R1/CAPN2/CCNE2/C…
hsa05418	Fluid shear stress and atherosclerosis	131	-0.513525	-2.1269	8.30759e-09	1.09037e-07	5.57483e-08	3760	tags=37%, list=20%, signal=30%	MAP3K7/GSTA1/RELA/GSTA4/AKT2/MAPK9/TXN2/PECAM1/ITGAV/SDC4/GSTM1/VEGFA/CYBA/SUMO1/GSTO1/CDH5/CTSL/TNFRSF1A/MAPK14/MIR10A/BMPR1B/FOS/NFKB1/CALM1/SDC2/PIK3R1/HSP90AA1/CTNNB1/PLAT/RHOA/NFE2L2/CALM3/CCL2/BMPR2/MGST3/CALM2/GSTM3/HMOX1/CAV1/TP53/ACTG1/MGST2/RAC1/HSP90AB1/MMP2/TXN/ACTB/GSTP1
hsa05215	Prostate cancer	92	-0.558746	-2.22896	9.64966e-09	1.21586e-07	6.21641e-08	4672	tags=53%, list=25%, signal=40%	PIK3R2/SOS2/MDM2/CDKN1B/ARAF/CREB3L4/SOS1/ERG/SPINT1/FGFR2/RELA/CCND1/AKT2/ATF4/KRAS/CREB5/GSK3B/FGFR1/CREB3L2/RB1/PDGFD/CREB1/AR/EGFR/MTOR/TCF7L2/NFKB1/MAPK1/GRB2/PIK3R1/HSP90AA1/PDGFRB/IGF1R/CCNE2/RAF1/PDGFC/CTNNB1/PLAT/ETV5/CREBBP/EP300/MAPK3/NFKBIA/TP53/LEF1/HSP90AB1/IGF1/CDK2/GSTP1
hsa05130	Pathogenic Escherichia coli infection	189	-0.468856	-2.00503	1.00633e-08	1.21921e-07	6.23357e-08	3841	tags=38%, list=20%, signal=31%	CLDN20/WIPF1/MYO5A/MAP3K7/WASL/TUBB2B/PTPN11/RELA/CYTH1/NAIP/GNA13/MAPK9/CYFIP1/PAK2/WASF1/RIPK1/ITGB1/ARPC1B/ARPC5L/SEC24C/IL18/NCKAP1L/CASP4/ARHGEF11/SEC24B/SEC24A/BAIAP2L1/TNFRSF1A/MAPK14/EZR/CLDN12/ARHGEF12/FOS/NFKB1/TNFSF10/ROCK1/MAPK1/CYCS/SEC24D/MYD88/MYH9/RAB1A/ABI1/TUBB4B/RHOA/RPS3/PAK1/FCGR2A/CTTN/ARPC2/MYH10/TAB2/GAPDH/MYO1B/MAPK3/ARPC3/WASF2/NFKBIA/TMBIM6/TJP1/ACTG1/ARF1/F2R/RAC1/TMED…
hsa04919	Thyroid hormone signaling pathway	117	-0.519424	-2.1211	2.94286e-08	3.43334e-07	1.75539e-07	3443	tags=38%, list=18%, signal=32%	CCND1/THRA/AKT2/NCOA3/KRAS/ITGAV/NCOA1/GSK3B/RHEB/MED1/PLCB1/NCOR1/SLC9A1/MED17/PLCG1/MTOR/PLCE1/HDAC1/HIF1A/SIN3A/MED13/MAPK1/HDAC2/MED12/MED30/ATP1B1/PIK3R1/RAF1/PRKACA/CTNNB1/MED24/CREBBP/ATP1A1/EP300/MAPK3/MED14/TP53/ACTG1/ATP1B3/MED4/ATP2A2/MYC/MED27/DIO2/ACTB
hsa05110	Vibrio cholerae infection	49	-0.639052	-2.27282	3.86759e-08	4.35104e-07	2.22459e-07	2328	tags=61%, list=12%, signal=54%	PRKCA/GNAS/ATP6AP1/ADCY3/PRKACB/ATP6V0A1/ATP6V0A2/ATP6V1C2/SEC61A2/ATP6V1B2/KDELR3/ATP6V1C1/PLCG1/SEC61B/PRKACA/ATP6V0B/PDIA4/TJP1/ATP6V1E1/ACTG1/ATP6V1D/ARF1/ATP6V0D1/KDELR1/ATP6V0C/KDELR2/ATP6V0E1/SEC61A1/ACTB/SEC61G
hsa05034	Alcoholism	164	-0.468801	-1.97763	6.58154e-08	7.14892e-07	3.65509e-07	4340	tags=42%, list=23%, signal=33%	H4C13/ARAF/GNG2/CALML4/GNG12/CREB3L4/CAMKK2/H2BC21/SOS1/SLC29A3/H2AX/H2BC5/H2BC8/ATF4/KRAS/CREB5/H2AC11/H2AC17/H2BC12/H4C15/H4C14/H4C2/MACROH2A2/CREB3L2/H3-5/GNG5/CREB1/PPP1CC/H2BC7/H3C1/HDAC1/H2BC15/H2AC21/H3-3B/MAPK1/GRB2/HDAC2/CALM1/MACROH2A1/SHC1/HAT1/ATF6B/RAF1/PRKACA/H4C4/H2AZ2/H3C11/H2AC14/ATF2/CALM3/GNB1/H2AC16/H2AC20/H2AC6/GNAI3/H2BC14/MAPK3/PPP1CA/GNAI2/CALM2/H2AC8/H2AC13/H2BC9/H3C7/H4C…
hsa04137	Mitophagy - animal	92	-0.539924	-2.15387	7.59903e-08	7.97898e-07	4.07948e-07	3676	tags=41%, list=20%, signal=33%	GABARAPL2/TOMM20L/RELA/USP30/MAPK9/ATF4/USP15/RABGEF1/KRAS/MTX2/SP1/RAB5A/USP8/PHB2/EIF2S1/ATG9A/RAB5C/CALCOCO2/HIF1A/CSNK2A3/MFN2/OPA1/MTX3/UBB/NBR1/UBC/TAX1BP1/VCP/SAMM50/TOMM20/CSNK2A2/HUWE1/CSNK2B/TP53/AMFR/UBA52/RPS27A/GABARAP
hsa04145	Phagosome	128	-0.499778	-2.07083	8.30514e-08	8.43909e-07	4.31472e-07	3118	tags=36%, list=17%, signal=30%	FCGR3A/ITGAV/ITGB1/RAB5A/STX18/DYNC1LI1/CD14/CYBA/CTSL/TFRC/ATP6V1C1/RAB5C/DYNC1LI2/STX7/HLA-DMA/HLA-DPA1/THBS3/SEC61B/CYBB/M6PR/TUBB4B/CANX/ATP6V0B/LAMP2/THBS1/DYNC1H1/FCGR2A/C3/C1R/VAMP3/ATP6V1E1/ACTG1/ATP6V1D/ATP6V0D1/RAC1/LAMP1/ATP6V0C/TUBB/ATP6V0E1/SEC61A1/TUBA1B/ACTB/CALR/TUBA1C/TUBA1A/SEC61G
hsa05017	Spinocerebellar ataxia	138	-0.485566	-2.02976	1.06989e-07	1.05317e-06	5.38462e-07	4311	tags=44%, list=23%, signal=34%	PSMC3/ATG14/NRBF2/ITPR3/ADRM1/MCU/ATG2B/NFYA/RBPJ/PSMA1/ATXN3/ATXN10/PIK3R4/AKT2/MAPK9/SP1/PSMD7/PSMD14/RB1CC1/PSMD12/PSMD11/SEM1/PSMC4/GTF2B/WIPI2/ATXN2/PSMD13/PLCB1/PSMD1/MTOR/PSMC1/VDAC3/PSMC2/ATXN1/PUM1/PSMC6/PUM2/PSMD2/CYCS/OPA1/PSMA6/PIK3R1/PSMD6/ITPR2/PSMB5/SLC25A5/PSMB4/PSMB2/PSMB7/PSMD3/PSMB6/PSMA2/PSMA7/SLC25A6/ATP2A2/PSMC5/PSMA3/PSMD8/PSMB3/PSMB1/PSMA5
hsa05322	Systemic lupus erythematosus	107	-0.520989	-2.10486	1.29244e-07	1.2337e-06	6.30762e-07	3177	tags=41%, list=17%, signal=34%	H2AC11/FCGR3A/H2AC17/H2BC12/H4C15/H4C14/C1S/H4C2/MACROH2A2/H3-5/H2BC7/HLA-DMA/H3C1/HLA-DPA1/H2BC15/H2AC21/H3-3B/MACROH2A1/SNRPB/H4C4/C1QC/SNRPD3/H2AZ2/H3C11/ACTN1/H2AC14/FCGR2A/C3/H2AC16/H2AC20/C1R/H2AC6/SNRPD1/H2BC14/H2AC8/ACTN4/H2AC13/H2BC9/H3C7/H4C5/H2BC10/H3C12/H2AZ1/H3C2
hsa03420	Nucleotide excision repair	55	-0.610138	-2.21957	1.41591e-07	1.3118e-06	6.70692e-07	4619	tags=62%, list=25%, signal=47%	GTF2H1/XPC/ERCC8/CDK7/POLD3/POLR2C/RFC3/RFC4/ERCC2/MNAT1/RFC1/RFC5/POLR2J/POLR2B/DDB1/CUL4B/POLE3/RAD23B/POLD2/ERCC1/RPA2/CUL4A/POLR2H/POLE4/CCNH/POLR2L/PCNA/POLR2F/POLR2G/POLR2A/CETN2/GTF2H5/RBX1/POLR2I
hsa04510	Focal adhesion	195	-0.441272	-1.89203	2.72665e-07	2.45398e-06	1.25467e-06	3984	tags=36%, list=21%, signal=29%	ITGA5/SOS1/MYL12A/HGF/ITGB5/RAP1B/LAMA3/CCND1/FLNB/AKT2/TLN1/MAPK9/DIAPH1/PAK2/LAMA1/LAMB1/ITGAV/ITGB1/PIP5K1A/LAMB2/GSK3B/ZYX/VEGFA/PDGFD/EGFR/PPP1CC/DOCK1/VWF/COL6A1/PPP1R12A/THBS3/ARHGAP35/ROCK1/MAPK1/GRB2/COL6A3/FLNA/PIK3R1/CAPN2/PDGFRB/IGF1R/SHC1/RAF1/PDGFC/CTNNB1/VCL/RHOA/FN1/ACTN1/EMP2/THBS1/PAK1/CCND2/LAMC2/MET/MAPK3/PPP1CA/LAMA4/ITGA6/ILK/LAMC1/PARVA/CAV1/ACTN4/ACTG1/MYL9/RAC1/IGF1/MYL12…
hsa05161	Hepatitis B	152	-0.465791	-1.94741	4.65954e-07	4.0771e-06	2.08453e-06	4672	tags=40%, list=25%, signal=30%	PIK3R2/SOS2/BIRC5/NFATC3/EGR2/STAT1/ARAF/CASP10/CREB3L4/STAT3/EGR3/SOS1/RIGI/MAP3K7/CCNA2/RELA/SMAD3/AKT2/MAPK9/ATF4/MAP3K1/KRAS/CREB5/HSPG2/IFNAR1/CREB3L2/TGFB2/RB1/DDB1/SMAD4/JAK1/CREB1/YWHAQ/MAPK14/TGFB3/VDAC3/FOS/NFKB1/TGFB1/MAPK1/STAT2/GRB2/CYCS/YWHAZ/PIK3R1/MYD88/CCNE2/ATF6B/RAF1/DDX3X/ATF2/CREBBP/TAB2/EP300/MAPK3/PCNA/NFKBIA/TP53/MYC/YWHAB/CDK2
hsa03250	Viral life cycle - HIV-1	57	-0.592718	-2.17109	5.14072e-07	4.37656e-06	2.23764e-06	5669	tags=61%, list=30%, signal=43%	VPS4A/FURIN/NELFE/MX1/CD4/MLLT1/XPO1/APOBEC3F/MX2/RANBP2/BST2/ELL2/TRIM5/CCNT1/SUPT5H/CCNT2/BICD1/CPSF7/TSG101/APOBEC3C/VPS4B/MLLT3/RAN/TNPO3/CPSF6/NELFCD/CREBBP/AFF4/EP300/SERINC3/SAMHD1/APOBEC3G/MAP1B/PSIP1/SMARCB1
hsa05169	Epstein-Barr virus infection	182	-0.441391	-1.87981	9.12298e-07	7.56247e-06	3.86653e-06	4557	tags=38%, list=24%, signal=29%	STAT1/EIF2AK2/MDM2/CDKN1B/PSMC3/STAT3/ADRM1/USP7/RIGI/MAP3K7/RBPJ/CCNA2/RELA/ISG15/CCND1/AKT2/MAPK9/NEDD4/CIR1/RIPK1/PSMD7/PSMD14/PSMD12/PSMD11/IFNAR1/SEM1/RB1/IRF9/PSMC4/SAP30L/B2M/JAK1/PSMD13/PSMD1/PSMC1/MAPK14/HLA-DMA/HDAC1/HLA-DPA1/PSMC2/SKP2/PSMC6/NCOR2/SIN3A/NFKB1/TAPBP/STAT2/PSMD2/CYCS/HDAC2/PIK3R1/MYD88/PSMD6/CD44/SNW1/CCNE2/CCND2/TAB2/NFKBIA/TP53/PSMD3/PSMC5/MYC/CDK4/RAC1/PSMD8/CDK2/CALR…
hsa04914	Progesterone-mediated oocyte maturation	89	-0.524746	-2.08672	1.14008e-06	9.2083e-06	4.708e-06	4846	tags=47%, list=26%, signal=35%	ADCY3/PRKACB/PIK3R2/ANAPC1/ARAF/CDC25B/RPS6KA3/CDC23/CCNA2/AKT2/MAPK9/KRAS/AURKA/ANAPC5/ANAPC16/RPS6KA2/ANAPC7/CCNB1/KIF22/BUB1/CDC27/MAPK14/PLK1/MAPK1/PIK3R1/HSP90AA1/IGF1R/CDK1/RAF1/PRKACA/CDC16/MAD2L1/CDC26/GNAI3/MAPK3/GNAI2/PGR/CCNB2/HSP90AB1/ANAPC11/IGF1/CDK2
hsa04723	Retrograde endocannabinoid signaling	138	-0.460494	-1.92496	1.89231e-06	1.4902e-05	7.61905e-06	2662	tags=30%, list=14%, signal=26%	NDUFV1/NDUFB11/GNG5/PLCB1/NDUFA12/NDUFA4/MGLL/MAPK14/NDUFS3/MAPK1/NDUFB9/GABRA3/NDUFV2/NDUFA6/NDUFC1/NDUFS2/ITPR2/PRKACA/GABRQ/NDUFB3/NDUFA9/NDUFA3/GNB1/GNAI3/NDUFB7/MAPK3/NDUFA7/NDUFA13/NDUFB1/GNAI2/NDUFS6/NDUFS5/NDUFA8/NDUFB2/NDUFB10/NDUFB6/NDUFA11/NDUFS4/NDUFB4/NDUFA2/NDUFAB1/NDUFA1
hsa05211	Renal cell carcinoma	63	-0.560585	-2.10324	1.97417e-06	1.51674e-05	7.75478e-06	4752	tags=54%, list=25%, signal=40%	CDC42/CUL2/PIK3R2/SOS2/ARAF/SLC2A1/EPAS1/SOS1/ARNT/HGF/RAP1B/PTPN11/AKT2/PAK2/KRAS/VEGFA/TGFB2/TGFB3/HIF1A/TGFB1/MAPK1/GRB2/ETS1/PIK3R1/FH/RAF1/PAK1/CREBBP/EP300/MET/ELOB/MAPK3/RBX1/RAC1
hsa05100	Bacterial invasion of epithelial cells	73	-0.541197	-2.08191	3.51435e-06	2.63576e-05	1.34761e-05	4752	tags=52%, list=25%, signal=39%	CDC42/PIK3R2/ARHGEF26/DNM1/CBL/CLTA/ITGA5/WASL/RHOG/SEPTIN9/SEPTIN8/ELMO2/WASF1/ITGB1/ARPC1B/ARPC5L/SEPTIN2/DOCK1/CLTC/SEPTIN11/CTNNA1/PIK3R1/SHC1/CTNNB1/VCL/RHOA/FN1/CTTN/ARPC2/MET/ARPC3/ILK/WASF2/CAV1/ACTG1/RAC1/CDH1/ACTB
hsa05220	Chronic myeloid leukemia	72	-0.533865	-2.04473	3.73877e-06	2.73887e-05	1.40032e-05	4885	tags=47%, list=26%, signal=35%	GAB2/PIK3R2/ABL1/SOS2/MDM2/CDKN1B/ARAF/CBL/SOS1/PTPN11/RELA/CCND1/SMAD3/AKT2/KRAS/TGFB2/RB1/SMAD4/HDAC1/TGFB3/NFKB1/TGFB1/MAPK1/MECOM/GRB2/HDAC2/PIK3R1/SHC1/RAF1/MAPK3/NFKBIA/TP53/MYC/CDK4
hsa00591	Linoleic acid metabolism	27	0.620959	2.40853	4.70026e-06	3.36496e-05	1.72043e-05	5058	tags=70%, list=27%, signal=52%	PLA2G4F/CYP1A2/PLA2G4D/PLA2G2D/PLA2G4E/PLA2G4A/PLA2G2E/PLA2G5/ALOX15/PLA2G3/CYP2J2/PLA2G2F/CYP2E1/PLA2G2A/CYP3A4/PLB1/PLA2G1B/CYP2C9/PLA2G2C
hsa05210	Colorectal cancer	83	-0.514015	-2.02209	6.35806e-06	4.45064e-05	2.27552e-05	4672	tags=46%, list=25%, signal=35%	PIK3R2/SOS2/BIRC5/ARAF/SOS1/APC/RPS6KB1/PMAIP1/CCND1/SMAD3/AKT2/MAPK9/KRAS/GSK3B/TGFB2/SMAD4/EGFR/MTOR/TCF7L2/TGFB3/MSH2/FOS/TGFB1/MAPK1/GRB2/CYCS/RALB/PIK3R1/RAF1/CTNNB1/RHOA/MLH1/MSH6/MAPK3/TP53/MYC/RAC1/LEF1
hsa05225	Hepatocellular carcinoma	159	-0.440449	-1.85213	6.85377e-06	4.69334e-05	2.3996e-05	4405	tags=38%, list=23%, signal=30%	DVL3/ARID2/TXNRD1/ARAF/MGST1/SOS1/APC/LRP6/RPS6KB1/HGF/GSTA1/GSTA4/CCND1/SMAD3/SMARCE1/AKT2/KRAS/CSNK1A1/GSK3B/PBRM1/GSTM1/TGFB2/RB1/ARID1A/GSTO1/SMAD4/SMARCD1/EGFR/PLCG1/MTOR/TCF7L2/TGFB3/TGFB1/MAPK1/GRB2/BRD7/PIK3R1/SMARCC1/IGF1R/SHC1/RAF1/CTNNB1/ACTL6A/NFE2L2/MET/MAPK3/SMARCA4/MGST3/GSTM3/HMOX1/TP53/ACTG1/SMARCB1/WNT5A/MYC/MGST2/CDK4/LEF1/IGF2/ACTB/GSTP1
hsa04260	Cardiac muscle contraction	80	-0.507616	-1.98081	1.24916e-05	8.37203e-05	4.28044e-05	2414	tags=31%, list=13%, signal=27%	UQCRC1/SLC9A1/ASPH/COX7A1/UQCRC2/ATP1B1/UQCR10/CACNB3/TPM2/COX4I1/ATP1A1/COX5B/COX5A/UQCRH/ATP1B3/COX6A1/ATP2A2/COX6B1/COX7A2/COX7B/COX8A/UQCRQ/UQCR11/COX7C/COX6C
hsa03060	Protein export	31	-0.660755	-2.1511	1.32499e-05	8.69527e-05	4.4457e-05	5466	tags=77%, list=29%, signal=55%	SEC62/SRPRA/IMMP1L/SRP19/SEC11A/BAG6/SEC61A2/TMEM208/SEC63/SPCS3/SEC11C/SRP68/SRP72/SGTA/SPCS2/SEC61B/OXA1L/SRP9/SRPRB/SRP14/SEC61A1/SPCS1/HSPA5/SEC61G
hsa04210	Apoptosis	132	-0.444086	-1.8423	1.4928e-05	9.59659e-05	4.90652e-05	4672	tags=39%, list=25%, signal=29%	PIK3R2/TNFRSF10B/BIRC5/LMNA/LMNB2/CASP10/CFLAR/ITPR3/PARP4/PMAIP1/RELA/CASP2/AKT2/MAPK9/ATF4/KRAS/CTSK/CTSD/RIPK1/CASP6/EIF2S1/CTSL/TNFRSF1A/SPTAN1/FOS/NFKB1/TNFSF10/MAPK1/ENDOG/DAXX/CYCS/CAPN1/PIK3R1/CAPN2/ITPR2/RAF1/AIFM1/PARP2/MAPK3/LMNB1/PARP1/CTSH/NFKBIA/CTSB/TP53/ACTG1/CTSC/TUBA1B/ACTB/TUBA1C/TUBA1A
hsa04742	Taste transduction	83	0.393929	2.07054	1.54182e-05	9.71349e-05	4.96629e-05	5987	tags=58%, list=32%, signal=40%	HTR1D/TAS2R1/P2RY4/TAS2R41/TAS1R2/GNG13/HTR3E/TAS2R39/HTR3A/CALHM1/HTR1A/ADCY8/PDE1C/P2RX2/PDE1B/HTR3D/TAS1R1/GABRA4/GRM4/TAS2R8/GABRA6/TAS2R43/TAS1R3/TRPM5/HCN4/HTR3B/TAS2R60/P2RX3/HTR3C/GABRA1/KCNK5/HTR1B/PRKACG/ENTPD2/P2RY1/CACNA1A/CACNA1C/SCN3A/PKD1L3/TAS2R31/TAS2R38/GABBR2/SCN9A/PKD2L1/TAS2R5/HTR1F/PLCB4/GRM1
hsa03030	DNA replication	36	-0.619791	-2.08225	1.71844e-05	0.00010437	5.33619e-05	4299	tags=61%, list=23%, signal=47%	RNASEH2C/PRIM2/POLD3/RFC3/RNASEH1/RFC4/PRIM1/RFC1/RFC5/MCM5/RNASEH2A/POLE3/MCM3/POLA2/POLD2/MCM4/RPA2/POLE4/MCM6/MCM7/PCNA/SSBP1
hsa05212	Pancreatic cancer	74	-0.514898	-1.98644	1.72293e-05	0.00010437	5.33619e-05	6881	tags=61%, list=37%, signal=39%	BAK1/PIK3CA/PLD2/CDK6/PLD1/BAX/CDKN1A/MAPK8/AKT3/SMAD2/DDB2/RALA/E2F3/BRCA2/CDC42/PIK3R2/STAT1/ARAF/STAT3/RPS6KB1/RAD51/RELA/CCND1/SMAD3/AKT2/MAPK9/KRAS/VEGFA/TGFB2/RB1/SMAD4/JAK1/EGFR/MTOR/TGFB3/NFKB1/TGFB1/MAPK1/RALB/PIK3R1/RAF1/MAPK3/TP53/CDK4/RAC1
hsa03083	Polycomb repressive complex	80	-0.502807	-1.96205	1.96696e-05	0.000114739	5.86636e-05	6777	tags=66%, list=36%, signal=43%	CBX6/FOXK1/AEBP2/EZH2/BAP1/MBD5/PHF1/SCML1/CBX3/TEX10/ASXL1/MBD6/AURKB/WDR5B/SUZ12/SCMH1/ASXL2/RBBP4/PCGF5/UBE2D1/USP7/PHC2/RING1/PCGF1/KDM2B/MTF2/KDM2A/BCOR/USP16/WDR5/UBE2D3/PCGF3/RNF2/PHC1/PCGF2/HDAC1/PHC3/JARID2/L3MBTL3/MGA/AUTS2/HDAC2/MAX/OGT/SKP1/DCAF7/RBBP7/RYBP/CREBBP/EP300/HCFC1/CSNK2B/TFDP1
hsa05170	Human immunodeficiency virus 1 infection	190	-0.416734	-1.78107	1.9472e-05	0.000114739	5.86636e-05	4332	tags=38%, list=23%, signal=29%	PRKCA/CASP3/ATM/AP1G2/GNA11/CD4/PIK3R2/NFATC3/RNF7/APOBEC3F/GNG2/CALML4/GNG12/ITPR3/CUL5/RPS6KB1/MAP3K7/RELA/BST2/AP1G1/BTRC/AKT2/MAPK9/TRIM5/PAK2/KRAS/RIPK1/AP1B1/PPP3R1/CHEK1/ATR/B2M/CCNB1/GNG5/DDB1/CUL4B/PLCG1/MTOR/TNFRSF1A/MAPK14/APOBEC3C/CFL1/WEE1/FOS/NFKB1/MAPK1/TAPBP/CYCS/CALM1/PIK3R1/MYD88/CUL4A/CDK1/ITPR2/SKP1/RAF1/PAK1/CALM3/GNB1/TAB2/GNAI3/ELOB/MAPK3/SAMHD1/APOBEC3G/GNAI2/CALM2/NFKBIA/…
hsa04068	FoxO signaling pathway	123	-0.451343	-1.86416	2.81033e-05	0.000160955	8.22929e-05	4672	tags=39%, list=25%, signal=30%	PIK3R2/SOS2/MDM2/CDKN1B/ARAF/STK4/STAT3/USP7/SOS1/PRKAB1/GABARAPL2/CCND1/SMAD3/AKT2/MAPK9/HOMER1/KRAS/NLK/TGFB2/CCNB1/SMAD4/EGFR/MAPK14/PLK1/IRS1/TGFB3/SKP2/TGFB1/TNFSF10/MAPK1/GRB2/PIK3R1/IGF1R/PRKAG1/RAF1/PLK2/CCND2/CREBBP/CAT/PRMT1/EP300/MAPK3/PLK4/G6PC3/CCNB2/IGF1/GABARAP/CDK2
hsa00590	Arachidonic acid metabolism	56	0.44887	2.07878	2.89713e-05	0.000162964	8.33198e-05	3910	tags=46%, list=21%, signal=37%	PLA2G4F/HPGD/PLA2G4D/CYP4F2/PTGIS/PLA2G2D/CYP4F3/PLA2G4E/PLA2G4A/PLA2G2E/PLA2G5/ALOX15B/ALOX12B/ALOX15/ALOXE3/PLA2G3/AKR1C3/CYP4F8/CYP2J2/PRXL2B/PLA2G2F/GGT5/PTGES/CYP2E1/PLA2G2A/CYP2B6
hsa04974	Protein digestion and absorption	94	0.364537	1.95886	3.2939e-05	0.000182031	9.30686e-05	4442	tags=49%, list=24%, signal=38%	ELN/PRSS2/COL11A2/CELA3A/COL4A6/COL28A1/CELA2B/XPNPEP2/SLC36A3/COL9A1/SLC16A10/COL23A1/COL6A6/ATP1B4/COL8A2/CPA2/COL9A3/COL5A3/CELA3B/CELA2A/COL22A1/COL25A1/COL13A1/PRSS3/COL20A1/COL2A1/COL9A2/SLC6A19/SLC3A1/COL4A4/SLC7A9/COL19A1/COL18A1/CPB1/ATP1A4/KCNK5/SLC9A3/COL16A1/COL17A1/CPA1/SLC36A2/SLC8A3/MEP1A/COL8A1/COL4A3/ACE2
hsa05033	Nicotine addiction	40	0.500934	2.19605	4.25541e-05	0.000228938	0.000117051	6271	tags=78%, list=33%, signal=52%	SLC17A6/SLC17A7/GRIN2D/GABRG3/GABRG2/GABRB2/GRIA1/CHRNA4/GABRA4/CACNA1B/GABRA6/GRIN3A/SLC17A8/GABRR2/GRIN2B/GABRA1/GRIN1/GABRR1/CHRNA7/CHRNA6/GABRB3/GRIN2C/CACNA1A/GRIN2A/SLC32A1/GRIA4/GABRG1/GABRD/GABRR3/GRIN3B/GRIA2
hsa05167	Kaposi sarcoma-associated herpesvirus infection	178	-0.411187	-1.74661	4.28805e-05	0.000228938	0.000117051	3564	tags=35%, list=19%, signal=29%	PIK3R2/NFATC3/STAT1/EIF2AK2/GNG2/CALML4/GNG12/ATG14/STAT3/ITPR3/RELA/CCND1/AKT2/MAPK9/ATG3/KRAS/GSK3B/PPP3R1/IFNAR1/VEGFA/RB1/IRF9/ZFP36/GNG5/JAK1/CREB1/CLEC2B/PLCG1/MTOR/TNFRSF1A/MAPK14/TCF7L2/ANGPT2/HIF1A/FOS/NFKB1/MAPK1/STAT2/CYCS/CALM1/IL6ST/PIK3R1/UBB/UBC/ITPR2/RAF1/CTNNB1/CALM3/GNB1/C3/CREBBP/EP300/MAPK3/CALM2/NFKBIA/TP53/MYC/UBA52/CDK4/RAC1/RPS27A/LEF1
hsa03020	RNA polymerase	32	-0.623138	-2.03958	4.49313e-05	0.000235889	0.000120605	6384	tags=78%, list=34%, signal=52%	POLR3GL/POLR3A/POLR2D/POLR2M/POLR3K/POLR3D/CRCP/POLR3F/POLR2C/POLR1B/POLR2J/POLR3C/POLR1A/POLR1C/POLR2B/POLR1F/POLR1E/POLR2H/POLR1H/POLR2L/POLR1D/POLR2F/POLR2G/POLR2A/POLR2I
hsa04217	Necroptosis	140	-0.423563	-1.76834	5.67829e-05	0.000288494	0.000147501	5167	tags=41%, list=27%, signal=30%	TRPM7/PYCARD/USP21/HMGB1/VDAC1/IFNAR2/TNFRSF10B/H2AC15/STAT1/EIF2AK2/CHMP1B/CASP1/CFLAR/STAT3/CHMP7/H2AX/MAPK9/H2AC11/SMPD1/RIPK1/PPID/H2AC17/MACROH2A2/IFNAR1/DNM1L/IRF9/CHMP5/JAK1/IL33/CHMP2B/TNFRSF1A/VDAC3/VPS4B/H2AC21/TNFSF10/IFNGR2/STAT2/MACROH2A1/CYBB/CAPN1/HSP90AA1/CAPN2/H2AZ2/AIFM1/H2AC14/H2AC16/H2AC20/H2AC6/FTH1/SLC25A5/PARP1/H2AC8/H2AC13/SLC25A6/CHMP2A/HSP90AB1/FTL/H2AZ1
hsa04530	Tight junction	161	-0.414591	-1.74323	5.64809e-05	0.000288494	0.000147501	4799	tags=39%, list=25%, signal=29%	CLDN7/CDC42/PRKACB/ROCK2/SYMPK/MAGI1/CACNA1D/CLDN10/MYL6B/CLDN3/CLDN24/MYL12A/RAPGEF6/YBX3/CLDN20/PRKAB1/CCND1/PARD3/MAPK9/NEDD4/MAP3K1/PRKCI/ITGB1/ARPC1B/MARVELD2/ARHGAP17/ARPC5L/RAB13/RAPGEF2/EZR/CLDN12/JAM2/JAM3/ROCK1/HSPA4/MYH9/PPP2R2C/PRKAG1/PRKACA/RHOA/RDX/ACTN1/CGNL1/CTTN/ARPC2/MYH10/ARPC3/PCNA/RAB8B/TJP1/PPP2R1A/ACTN4/ACTG1/MSN/CDK4/MYL9/RAC1/MYL6/MYL12B/TUBA1B/ACTB/TUBA1C/TUBA1A
hsa00510	N-Glycan biosynthesis	48	-0.553135	-1.96047	6.49047e-05	0.00032406	0.000165685	5404	tags=58%, list=29%, signal=42%	B4GALT3/MAN1A2/DPM2/MAN1A1/ALG6/ST6GAL2/DOLPP1/ALG13/MGAT2/MOGS/MGAT4B/MAN2A1/RPN1/MGAT5/STT3B/TUSC3/ALG8/ALG14/ALG3/ST6GAL1/STT3A/OSTC/DPAGT1/GANAB/B4GALT1/ALG5/DAD1/TMEM258
hsa04814	Motor proteins	188	-0.40087	-1.71079	6.58408e-05	0.00032406	0.000165685	2877	tags=25%, list=15%, signal=21%	DNAL1/TNNC1/DNALI1/DYNLL2/DYNLRB2/DYNC1LI1/KIF4A/KIF22/ACTA2/DCTN1/DYNC1LI2/KIF24/TUBG2/KIF23/DCTN5/DCTN4/MYH9/KIF20B/KIF15/KIF5B/KIF21A/TUBB4B/KIF18A/TUBG1/TPM2/ACTR1A/DYNC1H1/CENPE/MYH10/DYNLT3/KIF2A/MYO1B/CAPZB/DCTN2/KIF11/ACTG1/MYL9/DYNLL1/KIF20A/MYL6/TUBB/MYL12B/TUBA1B/DYNLT1/ACTB/TUBA1C/TUBA1A
hsa05120	Epithelial cell signaling in Helicobacter pylori infection	68	-0.507486	-1.92561	6.80959e-05	0.000325003	0.000166167	3591	tags=47%, list=19%, signal=38%	CASP3/ATP6AP1/CDC42/ATP6V0A1/ATP6V0A2/ATP6V1C2/ADAM17/PTPN11/RELA/ATP6V1B2/MAPK9/GIT1/ATP6V1C1/EGFR/PLCG1/MAPK14/JAM2/JAM3/NFKB1/ADAM10/ATP6V0B/PAK1/MET/NFKBIA/TJP1/ATP6V1E1/ATP6V1D/ATP6V0D1/CCL5/RAC1/ATP6V0C/ATP6V0E1
hsa05152	Tuberculosis	163	-0.407728	-1.71969	6.72284e-05	0.000325003	0.000166167	3639	tags=31%, list=19%, signal=25%	LSP1/NFYB/NFYC/RELA/RFX5/AKT2/MAPK9/IL10RB/FCGR3A/CTSD/RAB5A/PPP3R1/IL18/TGFB2/CD14/BCL10/JAK1/CREB1/RAB5C/TNFRSF1A/MAPK14/HLA-DMA/TGFB3/HLA-DPA1/ARHGEF12/NFKB1/TGFB1/MAPK1/IFNGR2/CYCS/CALM1/HSPA9/MYD88/RAF1/RHOA/ATP6V0B/LAMP2/RFXANK/FCGR2A/CALM3/C3/CREBBP/EP300/MAPK3/HSPD1/CALM2/FCER1G/ATP6V0D1/LAMP1/ATP6V0C/CD74
hsa05135	Yersinia infection	132	-0.428388	-1.77718	8.58772e-05	0.000403751	0.000206429	4887	tags=38%, list=26%, signal=28%	CD4/PIP5K1B/CDC42/PIK3R2/ROCK2/NFATC3/CASP1/PKN2/VAV2/RPS6KA3/ITGA5/WIPF1/MAP3K7/WASL/RHOG/RELA/AKT2/MAPK9/ELMO2/ITGB1/ARPC1B/PIP5K1A/GSK3B/ARPC5L/IL18/RPS6KA2/DOCK1/PLCG1/MAPK14/ARHGEF12/FOS/NFKB1/ROCK1/MAPK1/GIT2/PIK3R1/MYD88/RHOA/FN1/FCGR2A/ARPC2/CCL2/TAB2/MAPK3/ARPC3/WASF2/NFKBIA/ACTG1/RAC1/ACTB
hsa04540	Gap junction	85	-0.466695	-1.84681	0.000138822	0.000643074	0.00032879	2433	tags=27%, list=13%, signal=24%	PDGFD/PLCB1/EGFR/MAPK1/GRB2/PDGFRB/HTR2B/CDK1/CSNK1D/ITPR2/RAF1/PDGFC/PRKACA/TUBB4B/GNAI3/MAPK3/GNAI2/TJP1/TUBB/TUBA1B/TUBA1C/GJA1/TUBA1A
hsa03022	Basal transcription factors	39	-0.568441	-1.94601	0.000146103	0.000666991	0.000341018	4282	tags=44%, list=23%, signal=34%	TAF6/CDK7/TAF12/ERCC2/MNAT1/TAF10/GTF2B/GTF2F2/TAF7/TAF15/GTF2A1/CCNH/GTF2I/TAF9B/TAF13/GTF2A2/GTF2H5
hsa04612	Antigen processing and presentation	48	-0.537629	-1.90551	0.000153986	0.000691648	0.000353624	3605	tags=50%, list=19%, signal=41%	NFYB/NFYC/RFX5/PSME2/IFI30/B2M/CTSL/CREB1/PSME3/HLA-DMA/HLA-DPA1/TAPBP/HSPA4/HSP90AA1/CANX/RFXANK/PSME1/LGMN/HSPA8/CTSB/HSP90AB1/HSPA5/CALR/CD74
hsa05160	Hepatitis C	147	-0.407191	-1.70109	0.000155895	0.000691648	0.000353624	5326	tags=42%, list=28%, signal=30%	MX1/E2F3/OAS3/CASP3/EIF2AK4/IFNAR2/CLDN7/PIK3R2/SOS2/STAT1/EIF2AK2/CLDN10/ARAF/CFLAR/CLDN3/MX2/STAT3/CLDN24/SOS1/RIGI/CLDN20/RELA/CCND1/AKT2/KRAS/PIAS1/RIPK1/EIF2AK1/GSK3B/IFNAR1/RB1/IRF9/EIF3E/EIF2S1/JAK1/EGFR/YWHAE/PSME3/YWHAQ/TNFRSF1A/CLDN12/YWHAG/NFKB1/MAPK1/STAT2/GRB2/CYCS/YWHAZ/YWHAH/PIK3R1/PPP2R2C/RAF1/CTNNB1/MAPK3/CD81/NFKBIA/PPP2R1A/TP53/MYC/CDK4/YWHAB/CDK2
hsa04670	Leukocyte transendothelial migration	108	-0.43752	-1.7697	0.000196426	0.000859365	0.000439375	4812	tags=42%, list=26%, signal=31%	ESAM/CLDN7/CDC42/PIK3R2/ROCK2/CLDN10/CLDN3/VAV2/CLDN24/MYL12A/CLDN20/RAP1B/PTPN11/PECAM1/ITGB1/CYBA/CDH5/PLCG1/MAPK14/EZR/CLDN12/JAM2/JAM3/ARHGAP35/ROCK1/CTNNA1/CYBB/PIK3R1/CTNNB1/VCL/RHOA/ACTN1/GNAI3/GNAI2/ACTN4/CD99/ACTG1/MSN/MYL9/RAC1/CXCL12/MMP2/MYL12B/ACTB/THY1
hsa01524	Platinum drug resistance	68	-0.489748	-1.8583	0.000205959	0.000888728	0.000454387	5449	tags=46%, list=29%, signal=33%	POLH/GSTM5/CASP3/ATM/PIK3R2/BIRC5/MDM2/BRCA1/MGST1/GSTA1/PMAIP1/GSTA4/AKT2/GSTM1/GSTO1/MSH2/MAPK1/TOP2B/CYCS/ERCC1/PIK3R1/MLH1/MSH6/SLC31A1/MAPK3/MGST3/GSTM3/TP53/TOP2A/MGST2/GSTP1
hsa03440	Homologous recombination	39	-0.55981	-1.91647	0.000214188	0.00090699	0.000463724	5154	tags=64%, list=27%, signal=47%	BRCC3/ATM/BRCA2/XRCC2/NBN/BRCA1/PALB2/POLD3/MRE11/RAD51/SYCP3/TOPBP1/BABAM2/TOP3A/RBBP8/RAD54L/SEM1/RAD50/RAD51C/BLM/POLD2/BRIP1/ABRAXAS1/RPA2/SSBP1
hsa04115	p53 signaling pathway	75	-0.473111	-1.82681	0.000218829	0.00090699	0.000463724	6711	tags=57%, list=36%, signal=37%	SESN1/CDK6/STEAP3/BAX/RRM2/CDKN1A/RCHY1/ZMAT3/PTEN/SIVA1/SIAH1/DDB2/EI24/TSC2/CASP3/ATM/TNFRSF10B/GORAB/MDM2/TP53I3/PMAIP1/CCND1/CHEK1/GTSE1/ATR/CCNB1/PERP/IGFBP3/CYCS/CCNG1/CCNE2/CDK1/COP1/THBS1/CCND2/SHISA5/SESN3/MDM4/TP53/CCNB2/CDK4/IGF1/CDK2
hsa04350	TGF-beta signaling pathway	102	-0.444733	-1.7906	0.000216206	0.00090699	0.000463724	2717	tags=33%, list=14%, signal=29%	TGFB2/ZFYVE16/SMAD9/NEO1/SMAD4/TFRC/NCOR1/TGIF1/DCN/SKIL/HDAC1/TGFB3/BMPR1B/SIN3A/TGFB1/ROCK1/MAPK1/FBN1/FMOD/HDAC2/SKP1/RHOA/THBS1/CREBBP/EP300/BMPR2/ID1/MAPK3/PPP2R1A/LTBP1/TFDP1/EMP3/RBX1/MYC
hsa04066	HIF-1 signaling pathway	104	-0.43807	-1.7656	0.000230948	0.000944788	0.000483049	2387	tags=27%, list=13%, signal=24%	TFRC/EGFR/PLCG1/MTOR/ANGPT2/HIF1A/NFKB1/PDHA1/MAPK1/IFNGR2/PFKFB3/CYBB/PIK3R1/IGF1R/PDHB/CREBBP/EP300/GAPDH/ELOB/MAPK3/ENO1/EIF4E2/HMOX1/LDHB/RPS6/RBX1/TIMP1/IGF1
hsa01522	Endocrine resistance	92	-0.450766	-1.7982	0.000235614	0.000951517	0.00048649	4976	tags=41%, list=26%, signal=31%	GNAS/ADCY3/PRKACB/PIK3R2/SOS2/MDM2/CDKN1B/ARAF/ESR1/SOS1/RPS6KB1/CCND1/AKT2/NCOA3/MAPK9/KRAS/SP1/RB1/MED1/NCOR1/CARM1/EGFR/MTOR/MAPK14/FOS/MAPK1/GRB2/PIK3R1/IGF1R/SHC1/RAF1/PRKACA/GPER1/MAPK3/TP53/CDK4/IGF1/MMP2
hsa00480	Glutathione metabolism	52	-0.52756	-1.89273	0.000250769	0.000999904	0.000511229	4334	tags=48%, list=23%, signal=37%	GPX1/GGCT/LANCL1/MGST1/GSTA1/GSTA4/CHAC2/GSTM1/GSTO1/LAP3/GSS/ANPEP/GPX7/IDH2/GSTK1/RRM1/PGD/MGST3/ODC1/GSTM3/MGST2/GCLC/GPX8/GSTP1/PRDX6
hsa05164	Influenza A	151	-0.40795	-1.70331	0.000279326	0.00109985	0.000562327	2811	tags=26%, list=15%, signal=23%	IFNAR1/IL18/IRF9/RAB11A/EIF2S1/JAK1/IL33/NUP98/TNFRSF1A/HLA-DMA/KPNA1/CALCOCO2/HLA-DPA1/NFKB1/TNFSF10/MAPK1/IFNGR2/STAT2/CYCS/PIK3R1/MYD88/DNAJC3/RAF1/ADAR/FDPS/NXF1/CREBBP/CCL2/EP300/MAPK3/SLC25A5/NFKBIA/KPNA2/HNRNPUL1/ACTG1/SLC25A6/CDK4/CCL5/RAB11B/ACTB
hsa03430	Mismatch repair	23	-0.637494	-1.93209	0.000284452	0.0011062	0.000565577	4127	tags=57%, list=22%, signal=44%	POLD3/RFC3/RFC4/RFC1/RFC5/EXO1/MSH2/POLD2/RPA2/MLH1/MSH6/PCNA/SSBP1
hsa05216	Thyroid cancer	35	-0.578212	-1.92101	0.000317762	0.00122067	0.000624103	3443	tags=40%, list=18%, signal=33%	CCND1/KRAS/TFG/TCF7L2/MAPK1/NCOA4/CTNNB1/MAPK3/TPR/CCDC6/TP53/MYC/LEF1/CDH1
hsa00513	Various types of N-glycan biosynthesis	39	-0.549458	-1.88103	0.000339262	0.00128756	0.000658303	3533	tags=41%, list=19%, signal=33%	ALG13/MGAT2/MGAT4B/MAN2A1/RPN1/STT3B/TUSC3/HEXB/ALG14/ALG3/STT3A/OSTC/B4GALT1/DAD1/HEXA/TMEM258
hsa05213	Endometrial cancer	55	-0.508374	-1.84937	0.000350249	0.00131343	0.000671529	4672	tags=44%, list=25%, signal=33%	PIK3R2/SOS2/ARAF/SOS1/APC/CCND1/AKT2/KRAS/GSK3B/EGFR/TCF7L2/MAPK1/GRB2/CTNNA1/PIK3R1/RAF1/CTNNB1/MLH1/MAPK3/ILK/TP53/MYC/LEF1/CDH1
hsa00140	Steroid hormone biosynthesis	45	0.450829	2.00353	0.000362957	0.00134507	0.000687707	6610	tags=64%, list=35%, signal=42%	HSD17B2/SULT1E1/CYP1A2/AKR1C1/SULT2B1/HSD17B6/AKR1C3/CYP11B2/HSD3B2/UGT2B10/CYP19A1/CYP11A1/CYP2E1/CYP3A4/CYP21A2/UGT2A3/AKR1D1/CYP11B1/HSD11B1/COMT/SRD5A1/CYP1A1/HSD11B1L/CYP7A1/CYP17A1/SRD5A2/CYP3A5/HSD17B3/UGT2B4
hsa05222	Small cell lung cancer	91	-0.437796	-1.74328	0.000458711	0.00168016	0.00085903	3575	tags=30%, list=19%, signal=24%	LAMA3/RELA/CCND1/AKT2/LAMA1/LAMB1/ITGAV/ITGB1/LAMB2/RB1/SKP2/NFKB1/CYCS/MAX/PIK3R1/CCNE2/FN1/LAMC2/LAMA4/ITGA6/LAMC1/NFKBIA/TP53/MYC/CDK4/CKS2/CDK2
hsa04962	Vasopressin-regulated water reabsorption	44	-0.529587	-1.85062	0.000530862	0.00192209	0.000982721	5014	tags=61%, list=27%, signal=45%	DCTN6/GNAS/ADCY3/PRKACB/DYNC1I2/CREB3L4/NSF/CREB5/RAB5A/CREB3L2/DYNLL2/DYNC1LI1/RAB11A/CREB1/RAB5C/DCTN1/DYNC1LI2/ARHGDIA/DCTN5/DCTN4/VAMP2/PRKACA/DYNC1H1/DCTN2/ARHGDIB/DYNLL1/RAB11B
hsa04950	Maturity onset diabetes of the young	25	0.546153	2.0943	0.000641581	0.00229657	0.00117419	6586	tags=76%, list=35%, signal=50%	PDX1/PAX4/ONECUT1/NEUROG3/NEUROD1/NKX6-1/HNF4A/PKLR/NKX2-2/GCK/SLC2A2/HNF1A/PAX6/FOXA3/HHEX/MNX1/IAPP/BHLHA15/RFX6
hsa05162	Measles	128	-0.406088	-1.68263	0.000774693	0.00274189	0.00140187	5326	tags=38%, list=28%, signal=27%	MX1/OAS3/IL2RG/CASP3/EIF2AK4/IFNAR2/PIK3R2/STAT1/EIF2AK2/CDKN1B/MX2/STAT3/RIGI/MAP3K7/RELA/CCND1/AKT2/MAPK9/EIF2AK1/IL2RB/GSK3B/CBLB/IFNAR1/CD46/IRF9/EIF2S1/JAK1/EIF3H/CSNK2A3/FOS/NFKB1/STAT2/CYCS/PIK3R1/MYD88/CCNE2/ADAR/CCND2/TAB2/CSNK2A2/CSNK2B/NFKBIA/HSPA8/TP53/MSN/CDK4/RACK1/CDK2
hsa01521	EGFR tyrosine kinase inhibitor resistance	76	-0.452098	-1.75113	0.000785982	0.00275094	0.00140649	5173	tags=43%, list=27%, signal=32%	PRKCA/PDGFRA/AXL/PIK3R2/SOS2/ARAF/STAT3/SOS1/RPS6KB1/HGF/FGFR2/AKT2/KRAS/GSK3B/VEGFA/JAK1/PDGFD/EGFR/PLCG1/MTOR/MAPK1/GRB2/PIK3R1/PDGFRB/IGF1R/SHC1/RAF1/PDGFC/MET/MAPK3/EIF4E2/RPS6/IGF1
hsa05142	Chagas disease	98	-0.426554	-1.71124	0.000914757	0.00316647	0.00161895	2392	tags=23%, list=13%, signal=21%	TGFB2/PLCB1/TNFRSF1A/MAPK14/TGFB3/FOS/NFKB1/TGFB1/MAPK1/IFNGR2/PIK3R1/MYD88/PPP2R2C/C1QC/C3/CCL2/GNAI3/MAPK3/GNAI2/NFKBIA/PPP2R1A/CCL5/CALR
hsa05202	Transcriptional misregulation in cancer	177	-0.367836	-1.56237	0.00136955	0.00468921	0.00239749	6017	tags=46%, list=32%, signal=31%	FLI1/FUT8/TMPRSS2/PTK2/RXRB/MEF2C/CCNA1/EWSR1/PBX3/MITF/H3C8/DDB2/KMT2A/H3C6/SMAD1/BCL6/ATM/PAX8/MLLT1/SS18/TCF3/DUSP6/CDK14/MDM2/ELK4/CDKN1B/JUP/ETV6/NSD2/MLF1/ATF1/ERG/SPINT1/CCNA2/RELA/BMP2K/ID2/NUPR1/SP1/WT1/CCNT1/IL2RB/CCNT2/RARA/H3-5/CD14/RUNX1T1/NCOR1/MEIS1/AFF1/H3C1/HDAC1/MLLT3/JMJD1C/SIN3A/NFKB1/H3-3B/IGFBP3/HDAC2/MAX/TAF15/IGF1R/PBX1/PLAT/H3C11/ETV5/CCND2/PROM1/ETV1/MET/KLF3/DDX5/FUS/TP…
hsa05221	Acute myeloid leukemia	63	-0.452902	-1.69922	0.00157911	0.00534861	0.00273463	4672	tags=41%, list=25%, signal=31%	PIK3R2/SOS2/DUSP6/ARAF/JUP/STAT3/SOS1/RPS6KB1/CCNA2/RELA/CCND1/AKT2/KRAS/RARA/CD14/RUNX1T1/MTOR/TCF7L2/NFKB1/MAPK1/GRB2/PIK3R1/RAF1/MAPK3/MYC/LEF1
hsa01040	Biosynthesis of unsaturated fatty acids	27	-0.581671	-1.83537	0.00164524	0.00551329	0.00281883	3513	tags=48%, list=19%, signal=39%	ACAA1/SCP2/HACD4/FADS1/SCD/ELOVL1/HACD2/ACOX1/HACD3/HSD17B4/ELOVL5/TECR/FADS2
hsa04330	Notch signaling pathway	57	-0.476081	-1.74385	0.0017004	0.00563818	0.00288268	4478	tags=42%, list=24%, signal=32%	MAML3/DVL3/ADAM17/SPEN/RBPJ/PSEN1/CIR1/ITCH/TLE1/APH1A/DTX3L/MAML2/TLE4/HDAC1/ATXN1/NCOR2/HEY2/HEYL/HDAC2/NUMB/SNW1/NCSTN/CREBBP/EP300
hsa04975	Fat digestion and absorption	40	0.412541	1.80854	0.00184956	0.00606886	0.00310288	6055	tags=57%, list=32%, signal=39%	CD36/PLA2G2D/PLA2G2E/PLA2G5/PNLIPRP2/NPC1L1/DGAT2/PNLIPRP1/ABCG8/APOA4/PLA2G3/MOGAT3/APOA1/PLA2G2F/MTTP/PLA2G2A/CLPS/PLA2G1B/PLA2G2C/ABCG5/MOGAT2/PLA2G12B/LIPF
hsa05219	Bladder cancer	38	-0.519005	-1.76385	0.0020332	0.00655276	0.00335028	3443	tags=37%, list=18%, signal=30%	CCND1/KRAS/VEGFA/RB1/EGFR/MAPK1/RAF1/THBS1/MAPK3/TP53/MYC/CDK4/CDH1/MMP2
hsa01212	Fatty acid metabolism	53	-0.479692	-1.73318	0.00203864	0.00655276	0.00335028	4645	tags=51%, list=25%, signal=38%	HSD17B12/CPT1A/ELOVL6/ELOVL4/ACADSB/PPT1/ACACA/ACAA2/HADH/CBR4/ACAA1/SCP2/HACD4/HADHB/ACAT2/FADS1/SCD/ACADVL/ELOVL1/HACD2/ACOX1/HACD3/HADHA/HSD17B4/ELOVL5/TECR/FADS2
hsa00970	Aminoacyl-tRNA biosynthesis	44	-0.499386	-1.74508	0.00207639	0.00660671	0.00337786	6982	tags=68%, list=37%, signal=43%	DARS2/SARS2/NARS2/CARS2/LARS2/WARS2/HARS2/WARS1/QRSL1/CARS1/FARS2/FARSA/YARS2/DARS1/TARS1/RARS1/SARS1/HARS1/MARS1/MTFMT/IARS1/EPRS1/LARS1/RARS2/NARS1/QARS1/YARS1/GARS1/AARS1/KARS1
hsa05133	Pertussis	71	-0.425366	-1.6242	0.00222041	0.00699428	0.00357602	4305	tags=35%, list=23%, signal=27%	CASP1/CALML4/ITGA5/RELA/MAPK9/ITGB1/C1S/CD14/MAPK14/CFL1/FOS/NFKB1/MAPK1/CALM1/MYD88/C1QC/RHOA/CALM3/C3/C1R/GNAI3/SERPING1/MAPK3/GNAI2/CALM2
hsa04150	mTOR signaling pathway	146	-0.375074	-1.56613	0.00227272	0.00708818	0.00362403	6357	tags=45%, list=34%, signal=30%	STRADA/ATP6V1G3/FLCN/TSC1/FZD3/ATP6V1A/LRP5/AKT3/PRKAA1/FNIP2/PTEN/DEPTOR/RPTOR/WNT2/RNF152/FNIP1/PRKCA/TSC2/RRAGB/PIK3R2/SOS2/ATP6V1C2/DVL3/CAB39/RPS6KA3/SOS1/LRP6/RPS6KB1/ATP6V1B2/LAMTOR3/AKT2/TTI1/KRAS/SEH1L/GSK3B/SLC3A2/RPS6KA2/MAPKAP1/RHEB/CLIP1/LAMTOR1/ATP6V1C1/MTOR/TNFRSF1A/IRS1/SEC13/SKP2/MAPK1/GRB2/PIK3R1/IGF1R/RAF1/RHOA/LAMTOR5/RRAGA/MAPK3/LAMTOR4/EIF4E2/ATP6V1E1/RPS6/LAMTOR2/ATP6V1D/WN…
hsa05145	Toxoplasmosis	102	-0.407159	-1.63932	0.00230452	0.00711689	0.00363871	3760	tags=32%, list=20%, signal=26%	MAP3K7/LAMA3/RELA/AKT2/MAPK9/IL10RB/LAMA1/LAMB1/ITGB1/LAMB2/TGFB2/JAK1/TNFRSF1A/MAPK14/HLA-DMA/TGFB3/HLA-DPA1/NFKB1/TGFB1/MAPK1/IFNGR2/CYCS/MYD88/TAB2/GNAI3/LAMC2/MAPK3/LAMA4/ITGA6/GNAI2/LAMC1/NFKBIA/HSPA8
hsa00601	Glycosphingolipid biosynthesis - lacto and neolacto series	27	0.457652	1.77511	0.00270196	0.00818383	0.00418421	3117	tags=41%, list=17%, signal=34%	ST3GAL6/FUT5/FUT3/B3GNT4/ABO/B4GALNT2/FUT7/B3GNT2/FUT1/FUT6/ST8SIA1
hsa04310	Wnt signaling pathway	168	-0.360264	-1.5191	0.0026789	0.00818383	0.00418421	3935	tags=35%, list=21%, signal=28%	PRKACB/PRICKLE1/ROCK2/WIF1/NFATC3/SENP2/DVL3/VANGL1/MCC/APC/LRP6/CACYBP/MAP3K7/RYK/BTRC/CCND1/SMAD3/MAPK9/TBL1XR1/PSEN1/CSNK1A1/TLE1/GSK3B/PPP3R1/TBL1X/NLK/SERPINF1/DAAM1/SMAD4/PLCB1/TLE4/TCF7L2/CSNK2A3/CCDC88C/SKP1/CCAR2/PRKACA/CTNNB1/RHOA/CHD8/RUVBL1/CBY1/CCND2/CREBBP/PORCN/EP300/CSNK2A2/CSNK2B/TP53/RBX1/WNT5A/MYC/LGR5/RAC1/APCDD1/LEF1/SFRP4/SFRP1/MMP7
hsa04390	Hippo signaling pathway	152	-0.369262	-1.54384	0.00277175	0.00831524	0.0042514	3481	tags=28%, list=18%, signal=23%	BTRC/CCND1/PARD3/MOB1A/SMAD3/ID2/PRKCI/GSK3B/TGFB2/YAP1/CCN2/SMAD4/YWHAE/PPP1CC/YWHAQ/TCF7L2/YWHAG/TGFB3/BMPR1B/TGFB1/TEAD2/CTNNA1/YWHAZ/YWHAH/TEAD1/PPP2R2C/CSNK1D/CTNNB1/WWTR1/CCND2/BMPR2/ID1/PPP1CA/MOB1B/PPP2R1A/ACTG1/SNAI2/WNT5A/MYC/YWHAB/LEF1/CDH1/ACTB
hsa05214	Glioma	72	-0.432538	-1.65665	0.0030325	0.00901168	0.00460748	5289	tags=42%, list=28%, signal=30%	E2F3/PRKCA/PDGFRA/PIK3R2/SOS2/MDM2/ARAF/CALML4/SOS1/CCND1/AKT2/KRAS/RB1/EGFR/PLCG1/MTOR/MAPK1/GRB2/CALM1/PIK3R1/PDGFRB/IGF1R/SHC1/RAF1/CALM3/MAPK3/CALM2/TP53/CDK4/IGF1
hsa04722	Neurotrophin signaling pathway	116	-0.391959	-1.60075	0.00317041	0.00933344	0.00477198	4752	tags=37%, list=25%, signal=28%	CDC42/PIK3R2/ABL1/SOS2/PRKCD/CALML4/RPS6KA3/SOS1/RAP1B/PTPN11/RELA/KIDINS220/AKT2/MAPK9/ATF4/PRDM4/MAP3K1/KRAS/PSEN1/GSK3B/RPS6KA2/YWHAE/PLCG1/MAPK14/IRS1/NFKB1/MAPK1/GRB2/ARHGDIA/FRS2/CALM1/PIK3R1/SHC1/RAF1/RHOA/CALM3/MAPK3/CALM2/NFKBIA/ARHGDIB/TP53/RAC1/MAGED1
hsa00531	Glycosaminoglycan degradation	18	-0.628272	-1.8002	0.00329594	0.00961316	0.004915	2380	tags=33%, list=13%, signal=29%	HEXB/HGSNAT/GNS/GLB1/GUSB/HEXA
hsa04625	C-type lectin receptor signaling pathway	100	-0.396524	-1.59533	0.00341706	0.00987498	0.00504886	4672	tags=37%, list=25%, signal=28%	PIK3R2/NFATC3/EGR2/STAT1/MDM2/PRKCD/CASP1/CALML4/ITPR3/MRAS/EGR3/LSP1/PTPN11/RELA/AKT2/MAPK9/KRAS/PPP3R1/CBLB/IRF9/BCL10/MAPK14/ARHGEF12/NFKB1/MAPK1/STAT2/CALM1/PIK3R1/ITPR2/RAF1/RHOA/PAK1/CALM3/MAPK3/CALM2/NFKBIA/FCER1G
hsa03410	Base excision repair	43	-0.482926	-1.68441	0.00387311	0.0110912	0.00567067	6708	tags=65%, list=36%, signal=42%	PARP3/POLE/FEN1/APTX/RFC2/LIG1/LIG3/POLE2/HMGB1/TDP1/TDG/POLD3/PARP4/RFC3/XRCC1/RFC4/RFC1/RFC5/POLB/POLE3/UNG/MBD4/POLD2/POLE4/APEX1/PARP2/PARP1/PCNA
hsa04960	Aldosterone-regulated sodium reabsorption	34	-0.515504	-1.71177	0.00435283	0.0123526	0.00631563	2086	tags=29%, list=11%, signal=26%	IRS1/SCNN1G/MAPK1/ATP1B1/SCNN1A/PIK3R1/ATP1A1/MAPK3/ATP1B3/IGF1
hsa04216	Ferroptosis	38	-0.500865	-1.7022	0.0045535	0.0128067	0.00654779	2838	tags=34%, list=15%, signal=29%	SLC3A2/TFRC/GSS/VDAC3/NCOA4/CYBB/SLC40A1/FTH1/PCBP1/HMOX1/TP53/GCLC/FTL
hsa00830	Retinol metabolism	48	0.357407	1.61349	0.00545792	0.0152146	0.00777887	5121	tags=52%, list=27%, signal=38%	CYP26A1/ALDH1A3/ADH1B/CYP1A2/RDH12/ADH1C/AOX1/AWAT2/BCO1/CYP26C1/RDH16/CYP2W1/HSD17B6/ADH7/RDH8/LRAT/UGT2B10/RPE65/CYP2C18/CYP2B6/CYP3A4/UGT2A3/CYP26B1/CYP2C9/ADH1A
hsa05134	Legionellosis	52	-0.4563	-1.63707	0.00574355	0.0158703	0.00811416	2752	tags=44%, list=15%, signal=38%	CASP3/PYCARD/CLK4/CASP1/HBS1L/RELA/NAIP/IL18/CD14/NFKB1/SAR1B/CYCS/RAB1B/MYD88/RAB1A/EEF1G/VCP/C3/SAR1A/HSPD1/NFKBIA/HSPA8/ARF1
hsa04726	Serotonergic synapse	108	0.276831	1.53056	0.00583861	0.0159927	0.00817673	4452	tags=40%, list=24%, signal=31%	HTR1D/PLA2G4F/HTR5A/PLA2G4D/GNG13/HTR3E/CYP4X1/HTR6/PLA2G4E/PLA2G4A/RAPGEF3/HTR3A/ALOX15B/HTR4/ALOX12B/HTR1A/KCNJ5/GABRB2/PRKCG/TPH2/CACNA1F/KCNJ9/HTR3D/CACNA1B/ALOX15/SLC18A1/MAOA/SLC6A4/HTR3B/DDC/CYP2J2/HTR3C/CYP2C18/KCNJ3/HTR1B/ITPR1/KCNN2/PRKACG/GABRB3/CYP2D6/CACNA1A/CACNA1C/CACNA1S
hsa04933	AGE-RAGE signaling pathway in diabetic complications	97	-0.398603	-1.59843	0.00627225	0.0170324	0.00870829	4752	tags=36%, list=25%, signal=27%	CDC42/COL1A2/PIK3R2/STAT1/PRKCD/CDKN1B/STAT3/F3/RELA/CCND1/SMAD3/AKT2/MAPK9/DIAPH1/KRAS/VEGFA/TGFB2/SMAD4/PLCB1/PLCG1/PLCE1/MAPK14/TGFB3/NFKB1/TGFB1/MAPK1/CYBB/PIK3R1/FN1/CCL2/MAPK3/EGR1/CDK4/RAC1/MMP2
hsa04360	Axon guidance	177	-0.347926	-1.47781	0.00638355	0.0171865	0.00878708	4752	tags=31%, list=25%, signal=23%	CDC42/PIK3R2/ABL1/LRIG2/ROCK2/NFATC3/SRGAP2/PLXNA1/SEMA3A/MYL12A/RASA1/UNC5C/PTPN11/RYK/PARD3/ENAH/PAK2/KRAS/ITGB1/GSK3B/PPP3R1/EFNA4/ROBO1/NEO1/PLCG1/PLXNB2/CFL1/ARHGEF12/TRPC6/BMPR1B/NRP1/SEMA3E/ROCK1/MAPK1/SEMA3D/PIK3R1/SEMA6A/EFNA5/RAF1/RHOA/DPYSL2/PAK1/GNAI3/BMPR2/MET/MAPK3/GNAI2/ILK/WNT5A/EFNB2/MYL9/RAC1/PTCH1/CXCL12/MYL12B
hsa05223	Non-small cell lung cancer	69	-0.426247	-1.6211	0.00673926	0.0179904	0.00919809	7022	tags=52%, list=37%, signal=33%	ERBB2/STAT5A/BAK1/PIK3CA/STAT5B/CDK6/BAX/CDKN1A/AKT3/RXRB/DDB2/E2F3/PRKCA/PIK3R2/SOS2/ARAF/STK4/STAT3/SOS1/HGF/CCND1/AKT2/KRAS/RB1/EML4/EGFR/PLCG1/MAPK1/GRB2/PIK3R1/KIF5B/RAF1/MET/MAPK3/TP53/CDK4
hsa00020	Citrate cycle (TCA cycle)	30	-0.530602	-1.71231	0.00736454	0.0193319	0.00988399	5385	tags=67%, list=29%, signal=48%	IDH3B/SUCLG2/MDH1/CS/SUCLG1/SDHA/SDHD/OGDH/ACO2/IDH3G/SDHC/ACLY/ACO1/PDHA1/IDH2/FH/PDHB/DLST/MDH2/SDHB
hsa04660	T cell receptor signaling pathway	115	-0.369087	-1.50765	0.00733819	0.0193319	0.00988399	4887	tags=33%, list=26%, signal=25%	CD4/CDC42/PIK3R2/SOS2/NFATC3/VAV2/SOS1/PPP2R5E/MAP3K7/PTPN11/RELA/AKT2/MAPK9/PAK2/KRAS/GSK3B/PPP3R1/CBLB/PPP2R5D/BCL10/PPP2R3A/PLCG1/MAPK14/FOS/NFKB1/MAPK1/GRB2/RASGRP1/PIK3R1/PPP2R2C/RAF1/RHOA/PTPRC/PAK1/MAPK3/NFKBIA/PPP2R1A/CDK4
hsa05140	Leishmaniasis	66	-0.429322	-1.61825	0.00879062	0.0228847	0.0117004	3760	tags=35%, list=20%, signal=28%	MAP3K7/RELA/FCGR3A/ITGB1/TGFB2/CYBA/JAK1/MAPK14/HLA-DMA/TGFB3/HLA-DPA1/FOS/NFKB1/TGFB1/MAPK1/IFNGR2/CYBB/MYD88/FCGR2A/C3/TAB2/MAPK3/NFKBIA
hsa04211	Longevity regulating pathway	86	-0.4028	-1.59815	0.00926704	0.0239272	0.0122335	5196	tags=38%, list=28%, signal=28%	ADIPOR1/TSC2/ADCY3/PRKACB/PIK3R2/ADIPOR2/CREB3L4/CAMKK2/RPS6KB1/PRKAB1/RELA/AKT2/ATF4/KRAS/CREB5/RB1CC1/CREB3L2/RHEB/CREB1/MTOR/IRS1/NFKB1/PIK3R1/IGF1R/ATF6B/PRKAG1/PRKACA/ATF2/CAT/EIF4E2/SESN3/TP53/IGF1
hsa04213	Longevity regulating pathway - multiple species	56	-0.425983	-1.55977	0.0110059	0.0281857	0.0144108	2245	tags=32%, list=12%, signal=28%	RPS6KB1/PRKAB1/AKT2/KRAS/MTOR/HDAC1/IRS1/HDAC2/CRYAB/PIK3R1/IGF1R/PRKAG1/PRKACA/CAT/SOD1/HSPA8/EIF4EBP2/IGF1
hsa00983	Drug metabolism - other enzymes	58	-0.435929	-1.60658	0.0114184	0.0290064	0.0148303	3995	tags=38%, list=21%, signal=30%	MGST1/UMPS/NME6/GSTA1/GSTA4/TK1/GMPS/CMPK1/DUT/GSTM1/NME7/GSTO1/UGT2B7/IMPDH2/ITPA/RRM1/MGST3/GSTM3/MGST2/GUSB/NME2/GSTP1
hsa04915	Estrogen signaling pathway	130	-0.355512	-1.47371	0.01228	0.0309456	0.0158218	3358	tags=29%, list=18%, signal=24%	AKT2/NCOA3/ATF4/KRAS/CREB5/SP1/CTSD/NCOA1/CREB3L2/RARA/CREB1/PLCB1/EGFR/FOS/MAPK1/GRB2/CALM1/PIK3R1/HSP90AA1/SHC1/ATF6B/ITPR2/RAF1/PRKACA/ATF2/CALM3/GPER1/GNAI3/FKBP4/MAPK3/GNAI2/CALM2/GREB1/HSPA8/PGR/KRT19/HSP90AB1/MMP2
hsa02010	ABC transporters	43	0.353975	1.55379	0.012886	0.032215	0.0164708	6180	tags=58%, list=33%, signal=39%	ABCA5/ABCA10/ABCD1/ABCC6/ABCA6/TAP2/ABCG8/ABCA12/ABCG1/ABCC12/ABCA4/ABCG4/ABCC2/ABCB9/ABCA13/ABCB11/ABCC8/ABCB4/ABCG5/ABCC3/ABCA9/ABCD2/ABCB5/ABCA7/ABCC11
hsa00430	Taurine and hypotaurine metabolism	15	0.522381	1.71418	0.0149124	0.0369874	0.0189108	6081	tags=73%, list=32%, signal=50%	FMO2/BAAT/FMO5/GAD1/GGT5/GADL1/GAD2/GGT6/FMO3/ADO/CSAD
hsa04071	Sphingolipid signaling pathway	114	-0.360691	-1.47386	0.0157694	0.0388075	0.0198414	3882	tags=28%, list=21%, signal=22%	CERS5/PPP2R5E/ABCC1/RELA/GNA13/AKT2/MAPK9/KRAS/DEGS1/SMPD1/CTSD/PPP2R5D/PPP2R3A/PLCB1/TNFRSF1A/MAPK14/NFKB1/ROCK1/MAPK1/PIK3R1/PPP2R2C/RAF1/RHOA/SPTLC2/GNAI3/MAPK3/GNAI2/PPP2R1A/TP53/FCER1G/CERS2/RAC1
hsa05320	Autoimmune thyroid disease	37	0.37497	1.60939	0.0162572	0.0396978	0.0202966	7332	tags=65%, list=39%, signal=40%	HLA-DOB/HLA-DQB1/TPO/CGA/IFNA6/TG/CTLA4/HLA-DMB/GZMB/CD28/HLA-DQB2/IFNA13/TSHB/PRF1/FASLG/IFNA5/HLA-DOA/IL10/CD80/IFNA21/CD86/CD40LG/FAS/TSHR
hsa05235	PD-L1 expression and PD-1 checkpoint pathway in cancer	85	-0.379349	-1.50116	0.0168749	0.0408891	0.0209057	4672	tags=36%, list=25%, signal=28%	CD4/PIK3R2/NFATC3/STAT1/STAT3/RPS6KB1/PTPN11/RELA/AKT2/KRAS/PPP3R1/JAK1/EML4/EGFR/PLCG1/MTOR/MAPK14/HIF1A/CSNK2A3/FOS/NFKB1/MAPK1/IFNGR2/RASGRP1/PIK3R1/MYD88/RAF1/MAPK3/CSNK2A2/CSNK2B/NFKBIA
hsa04935	Growth hormone synthesis, secretion and action	117	-0.351888	-1.43696	0.0172719	0.0415316	0.0212342	4976	tags=38%, list=26%, signal=28%	GNAS/GNA11/ADCY3/PRKACB/PIK3R2/SOS2/CACNA1D/STAT1/CREB3L4/STAT3/ITPR3/SOS1/AKT2/MAPK9/ATF4/MAP3K1/KRAS/CREB5/GSK3B/CREB3L2/CREB1/JUNB/PLCB1/PLCG1/MTOR/MAPK14/IRS1/FOS/MAPK1/IGFBP3/GRB2/PIK3R1/SHC1/ATF6B/ITPR2/RAF1/PRKACA/ATF2/CREBBP/GNAI3/EP300/MAPK3/MRAP2/GNAI2/IGF1
hsa00310	Lysine degradation	62	-0.39739	-1.48315	0.0187934	0.044848	0.0229298	6476	tags=50%, list=34%, signal=33%	EZH2/SETD7/DLD/SMYD2/PRDM2/SETD1B/ALDH1B1/SUV39H1/KMT2A/COLGALT1/PLOD3/SMYD3/KMT5B/NSD1/HADH/KMT2D/NSD2/SETDB1/AADAT/NSD3/ACAT2/ALDH2/MECOM/KMT2E/TMLHE/SETD2/ALDH9A1/HADHA/PLOD1/DLST/KMT2C
hsa04061	Viral protein interaction with cytokine and cytokine receptor	91	0.266129	1.44085	0.0190137	0.0450325	0.0230241	5609	tags=48%, list=30%, signal=34%	CXCL13/CCR8/IL20RA/CCL20/CCL8/IL19/XCR1/IL34/CCL1/TNFRSF10A/CCL25/CXCL1/CCR10/CXCL14/CCL19/CXCL2/CCL17/CCL11/TNF/CCR7/CCR6/CCR3/CXCL10/IL22RA1/CCL22/CXCL5/LTA/CCL7/CCL24/CCL26/TNFSF14/IL24/IL20/CXCL3/IL6/IL2RA/CXCL6/TNFRSF10D/CXCL8/CCL13/IL18RAP/CXCR1/IL20RB/PF4V1
hsa04623	Cytosolic DNA-sensing pathway	74	-0.389984	-1.50453	0.0199193	0.0468251	0.0239407	4305	tags=31%, list=23%, signal=24%	CASP1/POLR3F/RIGI/RELA/POLR3C/POLR1C/RIPK1/IL18/CCL4/IL33/DNASE2/NFKB1/IFI16/G3BP1/POLR2H/ADAR/POLR2L/POLR1D/PCBP1/SAMHD1/POLR2F/NFKBIA/CCL5
hsa05231	Choline metabolism in cancer	92	-0.371806	-1.48321	0.0210924	0.0492157	0.0251629	5173	tags=41%, list=27%, signal=30%	PRKCA/TSC2/PDGFRA/SLC22A4/CHPT1/PIP5K1B/PIK3R2/SOS2/SLC44A1/SOS1/RPS6KB1/DGKH/AKT2/MAPK9/KRAS/SP1/WASF1/PIP5K1A/RHEB/PDGFD/EGFR/PLCG1/MTOR/SLC22A5/HIF1A/FOS/MAPK1/PLPP1/GRB2/PIK3R1/PDGFRB/PCYT1A/RAF1/PDGFC/MAPK3/WASF2/SLC44A2/RAC1
hsa04666	Fc gamma R-mediated phagocytosis	88	-0.374262	-1.48447	0.0216701	0.0501917	0.0256619	6056	tags=43%, list=32%, signal=29%	AKT3/CRK/ASAP2/PLPP2/MARCKS/INPPL1/ACTR2/ARPC1A/PRKCA/GAB2/PIP5K1B/CDC42/PIK3R2/PRKCD/VAV2/RPS6KB1/AKT2/WASF1/FCGR3A/ARPC1B/PIP5K1A/ASAP1/ARPC5L/DOCK1/PLCG1/CFL1/MAPK1/PLPP1/PIK3R1/RAF1/PTPRC/PAK1/FCGR2A/ARPC2/MAPK3/ARPC3/WASF2/RAC1
hsa05207	Chemical carcinogenesis - receptor activation	188	-0.324848	-1.38635	0.021877	0.0503012	0.0257179	4717	tags=35%, list=25%, signal=26%	PRKACB/PIK3R2/MIR29A/SOS2/BIRC5/CACNA1D/EPHX2/MIRLET7G/ESR1/CREB3L4/STAT3/RPS6KA3/MGST1/SOS1/KPNA3/ARNT/RPS6KB1/GSTA1/RELA/GSTA4/CCND1/AKT2/KPNA6/ATF4/AHR/KRAS/CREB5/CREB3L2/GSTM1/RPS6KA2/VEGFA/RB1/GSTO1/CYP1B1/PTGES3/CREB1/AR/EGFR/MTOR/KPNA4/KPNA1/KPNB1/FOS/NFKB1/MAPK1/EPHX1/GRB2/UGT2B7/PIK3R1/HSP90AA1/ATF6B/RAF1/PRKACA/ATF2/GNAI3/MAPK3/GNAI2/MGST3/CDC6/GSTM3/KPNA2/PGR/MYC/MGST2/HSP90AB1
hsa00511	Other glycan degradation	18	-0.55569	-1.59223	0.0222661	0.0506962	0.0259199	2380	tags=50%, list=13%, signal=44%	MANBA/MAN2B2/HEXB/FUCA1/GBA1/MAN2B1/FUCA2/GLB1/HEXA
hsa00563	Glycosylphosphatidylinositol (GPI)-anchor biosynthesis	29	-0.490402	-1.56372	0.0223707	0.0506962	0.0259199	5920	tags=55%, list=31%, signal=38%	PIGO/PIGW/PIGN/PIGF/PIGM/DPM2/PGAP1/PIGB/PGAP3/PIGC/PIGK/PGAP2/PIGU/PIGS/PIGH/PIGT
hsa00860	Porphyrin metabolism	33	-0.463005	-1.53094	0.023383	0.0526118	0.0268992	3898	tags=36%, list=21%, signal=29%	BLVRB/HCCS/BLVRA/UROD/COX15/EPRS1/ALAS1/UGT2B7/FTH1/HMOX1/GUSB/FTL
hsa00920	Sulfur metabolism	10	-0.647135	-1.57825	0.0236325	0.0527959	0.0269934	5855	tags=70%, list=31%, signal=48%	ETHE1/BPNT1/MPST/SUOX/BPNT2/PAPSS2/TST
hsa04611	Platelet activation	121	-0.338494	-1.39086	0.0270856	0.0600842	0.0307198	4976	tags=35%, list=26%, signal=26%	GNAS/ADCY3/PRKACB/COL1A2/PIK3R2/GUCY1A1/ROCK2/STIM1/ITPR3/GUCY1B1/MYL12A/RAP1B/SNAP23/GNA13/AKT2/TLN1/PRKCI/ITGB1/PLCB1/PPP1CC/VWF/MAPK14/ARHGEF12/PPP1R12A/ARHGAP35/ROCK1/MAPK1/RASGRP1/PIK3R1/ITPR2/PRKACA/RHOA/FCGR2A/GNAI3/MAPK3/PPP1CA/GNAI2/ACTG1/FCER1G/F2R/MYL12B/ACTB
hsa01200	Carbon metabolism	109	-0.347188	-1.41079	0.0273224	0.0601857	0.0307716	5155	tags=39%, list=27%, signal=29%	PRPS1/PFKL/SUCLG2/FBP1/ME1/ME3/MDH1/ACSS2/CS/SUCLG1/SDHA/H6PD/SDHD/OGDH/GOT1/ME2/ACO2/ADH5/IDH3G/SDHC/ACAT2/ACO1/PDHA1/IDH2/SHMT2/FH/HIBCH/TPI1/ACOX1/PKM/PDHB/CAT/DLST/MDH2/GAPDH/PGLS/PGD/ENO1/TKT/TALDO1/GPI/SDHB/ESD
hsa04913	Ovarian steroidogenesis	47	0.327034	1.46236	0.028971	0.063374	0.0324017	4503	tags=40%, list=24%, signal=31%	HSD17B2/PLA2G4F/LHB/PLA2G4D/PLA2G4E/PLA2G4A/ADCY8/BMP15/CGA/AKR1C3/HSD3B2/CYP2J2/STAR/CYP19A1/LHCGR/CYP11A1/PRKACG/ADCY1/FSHR
hsa05230	Central carbon metabolism in cancer	66	-0.398655	-1.50266	0.0295039	0.0640946	0.0327702	3612	tags=30%, list=19%, signal=25%	FGFR2/AKT2/KRAS/FGFR1/EGFR/MTOR/HIF1A/PDHA1/MAPK1/IDH2/PIK3R1/PDGFRB/PKM/RAF1/PDHB/MET/MAPK3/LDHB/TP53/MYC
hsa04022	cGMP-PKG signaling pathway	160	-0.331014	-1.39349	0.0303553	0.0654925	0.0334849	4894	tags=34%, list=26%, signal=25%	GNA11/VDAC1/ADCY3/ATP1B2/GUCY1A1/ROCK2/NFATC3/CACNA1D/CALML4/CREB3L4/ITPR3/GUCY1B1/SRF/MEF2D/GNA13/AKT2/ATF4/CREB5/EDNRB/PPP3R1/CREB3L2/CREB1/PLCB1/PPP1CC/IRS1/VDAC3/ATP2B1/TRPC6/ATP2B4/PPP1R12A/ROCK1/MAPK1/CALM1/ATP1B1/ATF6B/ITPR2/RAF1/RHOA/ATF2/CALM3/ATP1A1/GTF2I/GNAI3/MAPK3/PPP1CA/SLC25A5/GNAI2/NPR2/CALM2/EDNRA/ATP1B3/SLC25A6/ATP2A2/MYL9
hsa05416	Viral myocarditis	58	-0.401336	-1.47909	0.03125	0.0669643	0.0342374	3721	tags=29%, list=20%, signal=24%	DAG1/SSPN/CCND1/LAMA1/EIF4G1/CD55/SNTB2/HLA-DMA/HLA-DPA1/CYCS/EIF4G3/SGCB/CAV1/EIF4G2/ACTG1/RAC1/ACTB
hsa04371	Apelin signaling pathway	132	-0.339062	-1.40661	0.0322749	0.0686932	0.0351213	4284	tags=30%, list=23%, signal=23%	GNG2/CALML4/GNG12/ITPR3/MRAS/RPS6KB1/MEF2D/APLNR/PRKAB1/CCND1/SMAD3/PIK3R4/GNA13/AKT2/KRAS/GNG5/CCN2/SMAD4/PLCB1/SLC9A1/ACTA2/MTOR/MAPK1/CALM1/ITPR2/PRKAG1/RAF1/PRKACA/PLAT/TFAM/CALM3/GNB1/GNAI3/MAPK3/GNAI2/CALM2/RPS6/EGR1/CDH1
hsa05144	Malaria	47	-0.429419	-1.51904	0.035109	0.0742236	0.0379489	2834	tags=32%, list=15%, signal=27%	PECAM1/LRP1/IL18/TGFB2/TGFB3/TGFB1/THBS3/SDC2/MYD88/THBS1/CCL2/MET/GYPC/CD81/HBB
hsa01523	Antifolate resistance	30	-0.473438	-1.52783	0.0371846	0.0775705	0.0396601	3626	tags=30%, list=19%, signal=24%	ABCC1/RELA/ABCG2/NFKB1/SHMT2/GGH/DHFR/ATIC/TYMS
hsa00600	Sphingolipid metabolism	52	-0.411933	-1.4779	0.037037	0.0775705	0.0396601	3151	tags=27%, list=17%, signal=22%	DEGS1/SMPD1/HEXB/GBA1/PLPP1/SPTLC2/B4GALT5/GM2A/PSAP/GLB1/CERS2/SMPD4/HEXA/GLA
hsa04966	Collecting duct acid secretion	26	-0.486692	-1.52045	0.0377358	0.0782026	0.0399833	501	tags=38%, list=3%, signal=37%	ATP6V0A1/ATP6V0A2/ATP6V1C2/ATP6V1B2/ATP6V1C1/ATP6V1E1/ATP6V1D/ATP6V0D1/ATP6V0C/ATP6V0E1
hsa00350	Tyrosine metabolism	34	0.349259	1.48124	0.0383693	0.0789957	0.0403888	5833	tags=65%, list=31%, signal=45%	ADH1B/ADH1C/AOX1/HGD/TAT/DCT/TPO/TH/MAOA/ADH7/ALDH3B1/DDC/ALDH3B2/DBH/GOT1L1/MAOB/ALDH3A1/ADH1A/PNMT/AOC3/TYR/COMT
hsa04130	SNARE interactions in vesicular transport	31	-0.463463	-1.50881	0.0394218	0.0801906	0.0409997	5495	tags=52%, list=29%, signal=37%	STX2/STX5/STX17/STX8/GOSR2/SNAP23/VAMP7/GOSR1/STX6/STX18/STX7/BET1L/VAMP2/SNAP29/VTI1B/VAMP3
hsa04610	Complement and coagulation cascades	83	-0.354915	-1.3962	0.0394589	0.0801906	0.0409997	1485	tags=17%, list=8%, signal=16%	CLU/CD59/PLAUR/PLAT/C1QC/F2RL2/C3/C1R/SERPING1/A2M/F2R/F13A1/SERPINA1/CFI
hsa00053	Ascorbate and aldarate metabolism	17	-0.54314	-1.53827	0.0401662	0.0811048	0.0414671	3041	tags=35%, list=16%, signal=30%	AKR1A1/ALDH2/UGT2B7/ALDH9A1/GUSB/UGDH
hsa04926	Relaxin signaling pathway	125	-0.331506	-1.3705	0.0409042	0.0820689	0.0419601	4976	tags=34%, list=26%, signal=25%	GNAS/ADCY3/PRKACB/COL1A2/PIK3R2/SOS2/GNG2/GNG12/CREB3L4/SOS1/RELA/AKT2/MAPK9/ATF4/KRAS/CREB5/EDNRB/CREB3L2/VEGFA/GNG5/CREB1/PLCB1/ACTA2/EGFR/MAPK14/FOS/NFKB1/TGFB1/MAPK1/GRB2/PIK3R1/SHC1/ATF6B/RAF1/PRKACA/ATF2/GNB1/GNAI3/MAPK3/GNAI2/NFKBIA/MMP2
hsa04380	Osteoclast differentiation	126	-0.325536	-1.34568	0.0473628	0.0944257	0.0482778	3564	tags=26%, list=19%, signal=21%	MAP3K7/RELA/FHL2/AKT2/MAPK9/CTSK/FCGR3A/TYROBP/PPP3R1/IFNAR1/TGFB2/IRF9/CYBA/JAK1/CREB1/JUNB/TNFRSF1A/MAPK14/FOS/NFKB1/TGFB1/MAPK1/IFNGR2/STAT2/GRB2/PIK3R1/ITPR2/FCGR2A/TAB2/MAPK3/NFKBIA/ATP2A2/RAC1
hsa05330	Allograft rejection	27	0.36302	1.40806	0.0477406	0.0945804	0.0483569	7083	tags=67%, list=38%, signal=42%	HLA-DOB/HLA-DQB1/TNF/HLA-DMB/GZMB/CD28/HLA-DQB2/IL12B/PRF1/FASLG/HLA-DOA/IL10/IL12A/CD80/IFNG/CD86/CD40LG/FAS
hsa04136	Autophagy - other	30	-0.4637	-1.49641	0.0491368	0.0957265	0.0489429	7293	tags=63%, list=39%, signal=39%	WIPI1/ATG5/ATG13/ULK2/ATG12/ATG7/PIK3C3/PPP2CB/RPTOR/BECN1/IGBP1/ATG2B/GABARAPL2/PIK3R4/ATG3/WIPI2/ATG9A/MTOR/GABARAP
hsa04340	Hedgehog signaling pathway	54	-0.397112	-1.43739	0.0487805	0.0957265	0.0489429	3735	tags=31%, list=20%, signal=25%	KIF3A/CSNK1G2/CSNK1G1/BTRC/CCND1/SPOP/CSNK1A1/GSK3B/CUL3/MEGF8/IHH/SCUBE2/CSNK1D/PRKACA/GLI3/CCND2/PTCH1
hsa05417	Lipid and atherosclerosis	198	-0.303346	-1.30393	0.0492308	0.0957265	0.0489429	4752	tags=29%, list=25%, signal=22%	CDC42/HSPA2/POU2F1/PIK3R2/TNFRSF10B/ROCK2/NFATC3/TANK/CASP1/CALML4/STAT3/VAV2/MAP3K7/RAP1B/RELA/ATF6/AKT2/MAPK9/ATF4/KRAS/GSK3B/PPP3R1/CASP6/IL18/CD14/CYBA/MIB1/EIF2S1/PLCB1/PLCG1/TNFRSF1A/MAPK14/FOS/NFKB1/TNFSF10/MAPK1/HSPA4/CYCS/CALM1/CYBB/PIK3R1/MYD88/HSP90AA1/RHOA/NFE2L2/CALM3/CCL2/TAB2/MAPK3/HSPD1/CALM2/NFKBIA/HSPA8/TP53/CCL5/RAC1/HSP90AB1/HSPA5
