# Supplementary material for: Metabolic reprogramming and M2 macrophage depletion define the microenvironment of adenomyosis
Source: Front Endocrinol (Lausanne). 2025 Nov 20;16:1602814. doi: 10.3389/fendo.2025.1602814 (PMC12675163; doi:10.3389/fendo.2025.1602814)
Supplement: Supplementary file 10 [file Table4.xlsx]

## Sheet: gsea_WikiPathway
Supplementary table 4: Wikipathways enrichment analysis based on genes from GSE78851
ID	Description	setSize	enrichmentScore	NES	pvalue	p.adjust	qvalue	rank	leading_edge	core_enrichment
WP477	Cytoplasmic ribosomal proteins	74	-0.856138	-3.27798	1e-10	5.79167e-09	3.41228e-09	1873	tags=82%, list=10%, signal=75%	RPL29/RPS26/RPS4X/RPL18/RPS17/RPL36/RPL9/RPS11/RPL35A/RPL8/RPL18A/RPL15/RPS27/RPL13/RPS3/RPS2/RPL34/RPL27A/RPL28/RPS9/RPL7A/RPS3A/RPS23/RPL3/RPS8/RPL26/RPS6/RPL41/RPL37A/RPL7/UBA52/RPS24/RPLP1/RPL14/FAU/RPS27A/RPL12/RPS20/RPS14/RPL11/RPS16/RPS25/RPL31/RPL30/RPL10A/RPS5/RPL22/RPS13/RPS15/RPL24/RPS7/RPS29/RPLP0/RPL35/RPS21/RPS19/RPLP2/RPL38/RPS15A/RPS28/RPL27
WP111	Electron transport chain OXPHOS system in mitochondria	89	-0.749837	-2.94686	1e-10	5.79167e-09	3.41228e-09	2936	tags=70%, list=16%, signal=59%	NDUFV3/ATP5MC3/SDHC/NDUFV1/COX15/UQCRC1/NDUFA12/NDUFA4/NDUFS3/COX7A1/UQCRC2/ATP5PD/NDUFB9/NDUFV2/UQCR10/NDUFA6/NDUFC1/NDUFS2/ATP5F1B/ATP5PB/COX4I1/NDUFB3/NDUFA9/ATP5MC2/NDUFA3/COX5B/COX5A/NDUFB7/NDUFA7/SLC25A5/NDUFA13/NDUFB1/ATP5F1A/NDUFS6/NDUFS5/NDUFA8/UQCRH/NDUFB2/COX6A1/SLC25A6/NDUFB10/COX6B1/SDHB/ATP5MG/NDUFB6/NDUFA11/UCP2/ATP5PO/NDUFS4/ATP5MC1/COX7A2/COX7B/NDUFB4/ATP5ME/COX8A/UQCRQ/NDUFA2/UQ…
WP411	mRNA processing	117	-0.699831	-2.84396	1e-10	5.79167e-09	3.41228e-09	3680	tags=69%, list=20%, signal=56%	NCBP2/HNRNPU/PRPF3/SNRNP70/U2AF2/PRPF18/HNRNPR/SPOP/RNMT/U2AF1/SUPT5H/SUGP2/EFTUD2/SRSF5/YBX1/DICER1/PRPF4/SRSF1/SRSF6/SFSWAP/PPM1G/RNPS1/SF3A1/DDX20/HNRNPD/CSTF1/SNRNP40/HNRNPM/DHX15/DDX1/METTL3/RBM39/SNU13/NUDT21/DHX8/HNRNPH1/SF3B1/SF3B3/DHX9/SNRPG/TRA2B/SRRM1/PRPF40A/SRSF10/SRSF9/SNRPB/SF3B2/SF3A3/PAPOLA/SNRPD3/NCBP1/NXF1/HNRNPAB/CPSF3/RBM5/SREK1/XRN2/SRSF3/PRMT1/HNRNPA2B1/DNAJC8/SFPQ/HNRNPK/C…
WP623	Oxidative phosphorylation	49	-0.738743	-2.66872	1e-10	5.79167e-09	3.41228e-09	2936	tags=71%, list=16%, signal=60%	NDUFV3/ATP5MC3/NDUFV1/NDUFA4/NDUFS3/ATP5PD/NDUFB9/NDUFV2/NDUFA6/NDUFC1/NDUFS2/ATP5F1B/ATP5PB/NDUFA9/ATP5MC2/NDUFA3/NDUFB7/NDUFA7/NDUFB1/ATP5F1A/NDUFS6/NDUFS5/NDUFA8/NDUFB2/NDUFB10/ATP5MG/NDUFB6/NDUFA11/ATP5PO/NDUFS4/ATP5MC1/NDUFB4/ATP5ME/NDUFA2/NDUFAB1
WP4324	Mitochondrial complex I assembly model OXPHOS system	49	-0.73795	-2.66585	1e-10	5.79167e-09	3.41228e-09	3025	tags=65%, list=16%, signal=55%	NDUFAF2/NDUFV3/NDUFV1/NDUFB11/NDUFA12/NDUFS3/TMEM126B/DMAC1/NDUFB9/NDUFV2/NDUFA6/NDUFC1/NDUFS2/NDUFAF4/COA1/NDUFB3/NDUFA3/NDUFB7/NDUFA7/NDUFA13/NDUFB1/NDUFS6/NDUFS5/NDUFA8/NDUFB2/NDUFB10/NDUFB6/NDUFS4/NDUFB4/NDUFA2/NDUFAB1/NDUFA1
WP183	Proteasome degradation	56	-0.714729	-2.64258	1e-10	5.79167e-09	3.41228e-09	3258	tags=73%, list=17%, signal=61%	H2AX/PSMA1/NEDD4/PSMD7/PSMD10/PSMD12/PSMD11/PSME2/PSMC4/RPN1/UBE2D3/PSMD13/PSMD1/PSME3/PSMC1/PSMC2/PSMC6/PSMD2/PSMA6/PSMD6/UBB/UBC/UBA1/PSMB5/PSME1/UCHL1/PSMB4/PSMB2/PSMB7/PSMD3/PSMB6/PSMA2/PSMA7/PSMC5/PSMA3/PSMB10/PSMD8/PSMB3/PSMB1/PSMA5/H2AZ1
WP2446	Retinoblastoma gene in cancer	88	-0.652247	-2.55615	1e-10	5.79167e-09	3.41228e-09	4906	tags=69%, list=26%, signal=52%	HMGB1/RBBP4/HLTF/ABL1/PRMT2/MDM2/CDKN1B/POLD3/CDC25B/RFC3/RFC4/CCNA2/PRIM1/CCND1/RFC5/ORC1/CHEK1/RB1/KIF4A/CCNB1/CDC45/HDAC1/NPAT/SKP2/WEE1/SIN3A/MCM3/DNMT1/MCM4/PRKDC/RPA2/TFDP2/TTK/CCNE2/CDK1/RAF1/SMC2/RBBP7/CDC7/MCM6/MSH6/MCM7/RRM1/PCNA/ANLN/PLK4/SMC1A/SMC3/DHFR/CCDC6/TFDP1/TP53/TOP2A/CCNB2/MYC/CDK4/HMGB2/CDK2/H2AZ1/TYMS/RBP1
WP138	Androgen receptor signaling	83	-0.655106	-2.5481	1e-10	5.79167e-09	3.41228e-09	4752	tags=72%, list=25%, signal=54%	CDC42/PIK3R2/ROCK2/MDM2/PIAS2/BRCA1/PARK7/STAT3/NCOA2/KAT7/ZNF318/NR2C2/RELA/RNF6/FHL2/CCND1/SMAD3/SMARCE1/NCOA3/SP1/PIAS1/NCOA1/GSK3B/DSTN/RB1/SUMO1/SMAD4/CREB1/UBE2I/NCOR1/TGIF1/AR/CARM1/EGFR/RNF4/HDAC1/BAG1/NCOR2/SIN3A/RAN/ROCK1/DAXX/PIAS3/NCOA4/FLNA/PIK3R1/ZMIZ1/CTNNB1/RHOA/ETV5/KDM1A/CREBBP/TLE5/EP300/FKBP4/PRDX1/CAV1/RAC1/RACK1/CALR
WP4396	Nonalcoholic fatty liver disease	144	-0.605682	-2.52226	1e-10	5.79167e-09	3.41228e-09	3358	tags=46%, list=18%, signal=38%	AKT2/MAPK9/ATF4/CYC1/ITCH/GSK3B/NDUFV3/SDHC/NDUFV1/NDUFB11/EIF2S1/UQCRC1/NDUFA12/NDUFA4/TNFRSF1A/NDUFS3/COX7A1/IRS1/NFKB1/TGFB1/CYCS/UQCRC2/NDUFB9/NDUFV2/UQCR10/PIK3R1/NDUFA6/NDUFC1/NDUFS2/MLXIP/PRKAG1/COX4I1/NDUFB3/NDUFA9/NDUFA3/COX5B/CCL2/COX5A/NDUFB7/NDUFA7/NDUFA13/NDUFB1/NDUFS6/NDUFS5/NDUFA8/UQCRH/NDUFB2/COX6A1/NDUFB10/COX6B1/RAC1/SDHB/NDUFB6/NDUFA11/NDUFS4/COX7A2/COX7B/NDUFB4/COX8A/UQCRQ/NDU…
WP179	Cell cycle	119	-0.616464	-2.51067	1e-10	5.79167e-09	3.41228e-09	4430	tags=59%, list=24%, signal=45%	MDM2/ANAPC1/CDKN1B/E2F5/CDK7/CDC25B/CDC23/ORC2/CCNA2/CCND1/ORC1/SMAD3/STAG1/MCM5/GSK3B/ANAPC5/CHEK1/TGFB2/RB1/ANAPC7/ATR/CCNB1/SMAD4/CDC45/YWHAE/YWHAQ/BUB1/CDC27/PLK1/HDAC1/YWHAG/TGFB3/SKP2/WEE1/MCM3/TGFB1/ORC6/HDAC2/MCM4/YWHAZ/PRKDC/YWHAH/TFDP2/TTK/CCNE2/CDK1/RAD21/SKP1/CDC16/CCNH/CCND2/CDC7/MCM6/EP300/MCM7/BUB3/PCNA/SMC1A/SMC3/CDC6/TFDP1/TP53/CCNB2/RBX1/MYC/CDK4/YWHAB/PTTG1/ANAPC11/CDK2
WP3391	Senescence associated secretory phenotype SASP	98	-0.622216	-2.48442	1e-10	5.79167e-09	3.41228e-09	4415	tags=57%, list=23%, signal=44%	ANAPC1/CDKN1B/H4C13/STAT3/RPS6KA3/H2BC21/CDC23/H2AX/CCNA2/H2BC5/RELA/H2BC8/H2BC12/H4C15/H4C14/H4C2/ANAPC5/ANAPC16/RPS6KA2/ANAPC7/CDC27/H2BC7/H3C1/H2BC15/FOS/NFKB1/H3-3B/MAPK1/UBE2S/UBB/UBC/H4C4/H2AZ2/CDC16/H3C11/H2AC14/H2AC20/H2AC6/CDC26/H2BC14/MAPK3/H2AC8/IGFBP7/H2BC9/H3C7/UBA52/CDK4/RPS27A/UBE2E1/ANAPC11/H4C5/H2BC10/CDK2/H3C12/H2AZ1/H3C2
WP366	TGF beta signaling pathway	129	-0.550321	-2.25921	1e-10	5.79167e-09	3.41228e-09	3535	tags=47%, list=19%, signal=38%	RNF111/BTRC/CCND1/SMAD3/TRAP1/MAPK9/PAK2/SP1/PIAS1/WWP1/ITGB1/ITCH/KLF11/ZEB2/ZFYVE16/YAP1/SUMO1/SMAD4/JUNB/UBE2I/TGIF1/SKIL/KLF10/MAPK14/HDAC1/COPS5/FOS/SIN3A/STRAP/TGFB1/ROCK1/MAPK1/GRB2/ETS1/PIK3R1/SNW1/SHC1/CDK1/SKP1/RAF1/SPTBN1/RHOA/FN1/THBS1/ATF2/CREBBP/EP300/MET/DAB2/NUP214/DCP1A/CAV1/TFDP1/TP53/CCNB2/RBX1/MYC/RAC1/APP/TNC
WP4016	DNA IR damage and cellular response via ATR	78	-0.600683	-2.30716	1.00726e-09	5.38499e-08	3.17268e-08	5227	tags=65%, list=28%, signal=47%	SMARCC2/RAD1/BRCC3/BCL6/ATM/TDP1/BRCA2/MDC1/NBN/MDM2/BRCA1/PALB2/MRE11/H2AX/RAD51/TOPBP1/CLSPN/RFWD3/DCLRE1A/SP1/TOP3A/RBBP8/CHEK1/HUS1/EXO1/SEM1/RAD50/UBE2D3/ATR/POLB/RECQL/CDC45/WRN/FANCD2/PLK1/FOXM1/MSH2/TP53BP1/BRIP1/FANCI/PRKDC/ABRAXAS1/RPA2/CDK1/MLH1/PARP1/PCNA/SMC1A/XRCC5/TP53/CDK2
WP5426	HDAC6 interactions in the central nervous system	108	-0.546367	-2.20288	2.85573e-09	1.32316e-07	7.79565e-08	5251	tags=55%, list=28%, signal=40%	DLG4/APOE/STUB1/ELP1/ELP3/MDH1/GSK3A/OPTN/DYNC1I2/NEDD9/BIRC5/PARK7/HTT/APC/ERG/ATXN3/ISG15/SP1/TARDBP/AURKA/GSK3B/CNOT6/NDUFV1/EGFR/DCTN1/XRCC6/HIF1A/RAD23B/MAPK1/HSPB1/MAPRE1/HSPA4/GARS1/CYBB/MYD88/HSP90AA1/MYH9/G3BP1/CTNNB1/VCP/ACTR1A/CTTN/PROM1/EP300/MAPK3/PPP1CA/PRDX1/CSNK2A2/CSNK2B/SOD1/MAP1B/FUS/HSPA8/RAC1/TUBB/DNAJA1/MIF/VIM/TUBA1C
WP4946	DNA repair pathways full network	113	-0.537643	-2.17643	2.81981e-09	1.32316e-07	7.79565e-08	5879	tags=65%, list=31%, signal=45%	FEN1/FANCA/RFC2/LIG1/FANCM/ERCC4/DCLRE1C/USP1/FANCB/WDR48/LIG3/DDB2/POLH/POLE2/ATM/HMGB1/GTF2H1/BRCA2/TDG/XPC/ERCC8/NBN/BRCA1/PALB2/CDK7/POLD3/MRE11/RFC3/XRCC1/H2AX/RAD51/RFC4/ERCC2/MNAT1/RFC1/REV1/RFC5/CHEK1/EXO1/RAD50/ATR/POLB/DDB1/CUL4B/RAD51C/POLE3/WRN/FANCD2/XRCC6/UNG/MSH2/MBD4/RAD23B/POLD2/FANCL/BRIP1/ERCC1/FANCI/PRKDC/RPA2/CUL4A/POLE4/CCNH/APEX1/PARP2/MLH1/MSH6/PARP1/PCNA/XRCC5/CETN2/GTF2H…
WP5114	Nucleotide excision repair in xeroderma pigmentosum	67	-0.621636	-2.35106	3.38861e-09	1.47193e-07	8.67217e-08	5573	tags=70%, list=30%, signal=50%	LIG3/DDB2/XAB2/RAD18/POLH/POLE2/CHD1L/GTF2H1/XPC/SLX4IP/ERCC8/GPS1/BRCA1/H4C13/CDK7/POLD3/USP7/RFC3/XRCC1/RFC4/ERCC2/MNAT1/HMGN1/RFC1/RFC5/H4C15/H4C14/H4C2/DDB1/CUL4B/POLE3/H3-3B/RAD23B/POLD2/ERCC1/RPA2/CUL4A/POLE4/H4C4/CCNH/H2AC6/PARP1/PCNA/CETN2/GTF2H5/RBX1/H4C5
WP24	Peptide GPCRs	74	0.502859	2.51384	1.05108e-08	4.05835e-07	2.39106e-07	6536	tags=70%, list=35%, signal=46%	OPRK1/SSTR3/CCR8/SSTR1/OPRD1/NPY2R/TRHR/GALR3/NPY5R/TAC4/OPRL1/SSTR2/MC4R/BRS3/GHSR/CCR10/MC5R/SSTR5/MC2R/AVPR2/GRPR/MC3R/TACR3/SSTR4/CCR7/CCR6/CCR3/LHCGR/HCRTR2/GALR2/AVPR1A/CCKBR/FSHR/CCKAR/NTSR2/NMBR/TACR2/FPR2/OPRM1/HCRTR1/CXCR1/NTSR1/OXTR/ACKR1/CCR4/MC1R/BDKRB1/CCR2/TACR1/CCR5/AGTR1/GALR1
WP107	Translation factors	47	-0.66253	-2.36621	9.98993e-09	4.05835e-07	2.39106e-07	4673	tags=70%, list=25%, signal=53%	EIF2B2/CLUH/EIF2AK2/EIF2B3/PAIP1/EIF2B1/EIF3J/EIF2AK1/EEF1B2/EIF4G1/ETF1/EIF3F/EIF3E/EIF2S1/EIF3H/EIF5B/EIF5/EIF4H/EEF1G/PABPC1/EIF3G/EIF1AX/EIF4G3/EIF2S2/EIF4A2/EIF3D/EIF4EBP2/EEF2/EIF2S3/EIF1/EIF3A/EIF3I/EIF4B
WP5366	NF1 copy number variation syndrome	94	-0.558796	-2.21738	1.21117e-08	4.40228e-07	2.59369e-07	3965	tags=50%, list=21%, signal=40%	SOS1/RIGI/RFC3/RAD51/RFC4/CCNA2/EXOC1/ATAD5/RFC5/TEFM/MAP3K1/H4C15/H4C14/SUPT5H/H4C2/EVI2A/RAB11A/ATR/OMG/EGFR/EXOC2/H3C1/PRMT5/CFL1/JARID2/DNMT1/EVL/MAPK1/SDC2/CCNE2/RAF1/H4C4/METAP2/RHOA/H3C11/RBBP7/CRLF3/MAPK3/PCNA/EXOC7/EVI2B/H3C7/EIF3A/TUBB/H4C5/H3C12/H3C2
WP4659	Gastrin signaling	112	-0.527474	-2.13788	1.26684e-08	4.40228e-07	2.59369e-07	4752	tags=50%, list=25%, signal=38%	CDC42/PIK3R2/BIRC5/PRKD2/PRKCD/CDKN1B/STAT3/SOS1/PRKCH/RPS6KB1/MEF2D/PTPN11/RELA/CCND1/LAMTOR3/MAPK9/KRAS/SP1/ITGB1/GSK3B/VEGFA/YES1/CREB1/SLC9A1/EGFR/PLCG1/MTOR/MAPK14/IRS1/FOS/NFKB1/ELAVL1/ROCK1/MAPK1/GRB2/ANXA2/PIK3R1/CD44/PRKD1/SHC1/RAF1/PRKACA/CTNNB1/RHOA/PAK1/ATF2/MAPK3/NFKBIA/TJP1/RPS6/MYC/EGR1/RAC1/TCF4/CDH1/MMP7
WP2374	Oncostatin M signaling	56	-0.628535	-2.3239	2.87482e-08	9.51427e-07	5.60553e-07	4557	tags=59%, list=24%, signal=45%	STAT1/PRKCD/CDKN1B/STAT3/SOS1/PRKCH/PTPN11/RELA/MAPK9/KRAS/VEGFA/OSMR/JAK1/CREB1/JUNB/MTOR/MAPK14/IRS1/HIF1A/FOS/NFKB1/MAPK1/GRB2/PIAS3/IL6ST/PIK3R1/SHC1/RAF1/MAPK3/NFKBIA/RPS6/EGR1/CDK2
WP2037	Prolactin signaling	74	-0.571283	-2.18733	6.23853e-08	1.97081e-06	1.16114e-06	4191	tags=50%, list=22%, signal=39%	GAB2/PIK3R2/STAT1/STAT3/VAV2/CBL/SOS1/RPS6KB1/PTPN11/RELA/MAPK9/CTSD/ITGB1/GSK3B/RPS6KA2/JAK1/MTOR/MAPK14/IRS1/YWHAG/FOS/NFKB1/MAPK1/GRB2/PIAS3/FLNA/YWHAZ/PIK3R1/SHC1/RAF1/PAK1/MAPK3/PPIB/NFKBIA/RPS6/MYC/RAC1
WP45	G1 to S cell cycle control	64	-0.595783	-2.23722	1.35743e-07	4.10179e-06	2.41666e-06	4430	tags=55%, list=24%, signal=42%	MDM2/CDKN1B/CREB3L4/PRIM2/CDK7/ORC2/PRIM1/MNAT1/CCND1/ORC1/MCM5/RB1/CCNB1/CDC45/CREB1/WEE1/MCM3/POLA2/ORC6/MCM4/RPA2/TFDP2/CCNE2/ATF6B/CDK1/CCNH/CCND2/MCM6/MCM7/PCNA/TFDP1/TP53/MYC/CDK4/CDK2
WP2359	Parkin ubiquitin proteasomal system pathway	64	-0.594569	-2.23266	1.51256e-07	4.20491e-06	2.47741e-06	3095	tags=45%, list=16%, signal=38%	PSMD7/PSMD14/PSMD10/PSMD12/PSMD11/PSMC4/UBE2L6/PSMD13/PSMD1/PSMC1/PSMC2/PSMC6/UBE2J1/PSMD2/HSPA4/HSPA9/PSMD6/TUBB4B/UBA1/UBE2L3/HSPA8/PSMD3/PSMC5/PSMD8/TUBB/TUBA1B/HSPA5/TUBA1C/TUBA1A
WP5380	5q35 copy number variation	102	-0.523374	-2.10099	1.45381e-07	4.20491e-06	2.47741e-06	2401	tags=32%, list=13%, signal=28%	TMED9/DBN1/PLCG1/COX7A1/NOP16/ADAM10/GRB2/MAX/FRS2/PTPN2/ABRAXAS1/PIK3R1/KIAA1191/IGF1R/FAF2/TPM2/COX4I1/LMAN2/COX5B/COX5A/GNAI3/GNAI2/TMED2/COX6A1/COX6B1/MYC/MAGED1/HIGD2A/TMED10/COX7B/COX8A/COX7C/COX6C
WP4536	Genes related to primary cilium development based on CRISPR	99	-0.526036	-2.10327	1.58478e-07	4.23625e-06	2.49587e-06	6262	tags=64%, list=33%, signal=43%	TRAPPC11/BBS7/TMEM17/ARL6/BBS10/CEP192/RAB23/DYNC2H1/IFT172/WDR19/IFT74/TXNDC15/CEP76/CEP120/B9D1/CEP104/KIAA0753/CEP43/BBS2/KIFAP3/TRAF3IP1/CILK1/OFD1/PIBF1/IFT27/TCTN2/CEP19/TUBD1/CEP83/CPLANE1/KIF3A/DYNC2I1/TMEM216/C2CD3/CEP97/CEP162/IFT88/CC2D2A/LZTFL1/IFT46/IFT81/ARMC9/BBS9/TCTN1/CEP295/IFT20/MIB1/IFT52/RPGRIP1L/CEP20/MKKS/IFT122/SASS6/IFT57/TCTN3/CBY1/CLUAP1/IFT43/ARL3/TULP3/IFT25/DYNLL1/DY…
WP405	Eukaryotic transcription initiation	39	-0.665269	-2.29138	3.47353e-07	8.94111e-06	5.26784e-06	4282	tags=62%, list=23%, signal=48%	TAF6/CDK7/POLR2C/TAF12/ERCC2/MNAT1/POLR1B/POLR2J/POLR1A/POLR2B/GTF2B/GTF2F2/TAF7/POLR1E/POLR2H/CCNH/POLR1D/ILK/POLR2F/POLR2G/POLR2A/TAF13/GTF2A2/POLR2I
WP4320	Effect of progerin on genes involved in progeria	32	-0.687067	-2.25673	6.76509e-07	1.67919e-05	9.89331e-06	3154	tags=59%, list=17%, signal=50%	MTA3/CHD3/MTA1/RB1/H3C1/HDAC1/CHD4/H3-3B/HDAC2/H3C11/KDM1A/RBBP7/MTA2/TP53/H3C7/LEF1/CBX5/H3C12/H3C2
WP306	Focal adhesion	192	-0.439014	-1.87659	8.67562e-07	2.07916e-05	1.22498e-05	3984	tags=35%, list=21%, signal=28%	ITGA5/SOS1/MYL12A/HGF/ITGB5/RAP1B/LAMA3/CCND1/FLNB/AKT2/TLN1/MAPK9/DIAPH1/PAK2/LAMA1/LAMB1/ITGAV/ITGB1/LAMB2/GSK3B/ZYX/VEGFA/PDGFD/EGFR/PPP1CC/DOCK1/VWF/PPP1R12A/THBS3/ARHGAP35/ROCK1/MAPK1/GRB2/FLNA/PIK3R1/CAPN2/PDGFRB/IGF1R/SHC1/RAF1/PDGFC/CTNNB1/VCL/RHOA/FN1/ACTN1/EMP2/THBS1/PAK1/CCND2/LAMC2/MET/MAPK3/PPP1CA/LAMA4/ITGA6/ILK/LAMC1/PARVA/CAV1/ACTN4/ACTG1/MYL9/RAC1/IGF1/MYL12B/ACTB/TNC
WP4922	Mitochondrial complex IV assembly	27	-0.716831	-2.26166	9.51575e-07	2.20448e-05	1.29882e-05	2757	tags=70%, list=15%, signal=60%	TMEM177/SMIM20/COX17/COA3/COX15/CMC1/NDUFA4/COA6/COX4I1/COX5B/COX5A/COX6A1/COX6B1/COX14/COX7A2/COX7B/COX8A/COX7C/COX6C
WP437	EGF EGFR signaling	156	-0.448745	-1.88801	1.32683e-06	2.97466e-05	1.75258e-05	5579	tags=53%, list=30%, signal=37%	GAB1/PLSCR1/CRK/PTK2/PTEN/MEF2C/NCK2/PTPN12/RALA/PIK3C2B/MAP3K2/INPPL1/PRKCA/STAM/GAB2/CDC42/PIK3R2/ABL1/SOS2/IQSEC1/STAT1/PRKCD/DNM1/ELK4/AP2A1/STAT3/VAV2/CBL/RPS6KA3/SOS1/STAM2/RASA1/RPS6KB1/MEF2D/ATF1/PTPN11/NCOA3/MAPK9/NEDD4/MAP3K1/KRAS/SP1/PRKCI/ITCH/ASAP1/RAB5A/CBLB/RPS6KA2/USP8/IQGAP1/ATXN2/EPS15L1/JAK1/CREB1/EGFR/PLCG1/MTOR/PLCE1/MAPK14/CFL1/FOS/AP2M1/ROCK1/MAPK1/GRB2/PIAS3/RALB/AP2S1/PIK…
WP364	IL6 signaling	43	-0.624856	-2.20269	1.39634e-06	3.03267e-05	1.78676e-05	4672	tags=56%, list=25%, signal=42%	PIK3R2/STAT1/PRKCD/STAT3/SOS1/RPS6KB1/MAP3K7/PTPN11/NCOA1/GSK3B/NLK/JAK1/JUNB/HDAC1/MAPK1/GRB2/IL6ST/PIK3R1/SHC1/CREBBP/MAPK3/PRDM1/RAC1/TIMP1
WP3959	DNA IR double strand breaks and cellular response via ATM	54	-0.591586	-2.17137	1.57747e-06	3.1324e-05	1.84552e-05	6030	tags=67%, list=32%, signal=45%	KAT5/RIF1/RAD17/DCLRE1C/LATS1/TRIM28/TRAF6/NABP2/CASP3/ATM/BRCA2/ABL1/RNF8/MDC1/NBN/MDM2/BRCA1/MRE11/H2AX/RAD51/CHEK1/EXO1/RAD50/YAP1/ATR/FANCD2/TP53BP1/BLM/PRKDC/ACTL6A/ATF2/PARP1/PCNA/SMC1A/SMC3/TP53
WP2272	Pathogenic Escherichia coli infection	51	-0.599298	-2.16708	1.56609e-06	3.1324e-05	1.84552e-05	3054	tags=43%, list=16%, signal=36%	ITGB1/ARPC1B/ARPC5L/CD14/YWHAQ/EZR/ROCK1/YWHAZ/CTNNB1/TUBB4B/RHOA/CTTN/ARPC2/ARPC3/ACTG1/CDH1/TUBB/NCL/TUBA1B/ACTB/TUBA1C/TUBA1A
WP2324	AGE RAGE pathway	63	-0.568206	-2.12711	1.52757e-06	3.1324e-05	1.84552e-05	3564	tags=43%, list=19%, signal=35%	RELA/SMAD3/MAPK9/DIAPH1/SP1/EGFR/MAPK14/EZR/IRS1/HIF1A/NFKB1/ROCK1/MAPK1/CYCS/MYD88/SHC1/RAF1/RHOA/ATF2/MAPK3/NFKBIA/SOD1/MSN/MMP14/RAC1/MMP2/MMP7
WP3878	ATM signaling in development and disease	46	-0.613637	-2.17722	1.66234e-06	3.20924e-05	1.89079e-05	6030	tags=74%, list=32%, signal=50%	KAT5/RIF1/DCLRE1C/TRIM28/HDAC4/AURKB/TSC2/ATM/ATMIN/RNF8/MDC1/PPP5C/LMNB2/NBN/MRE11/HMGN1/RBBP8/RNF168/CEP63/CHEK1/RAD50/ATR/MTOR/BUB1/MAPK14/RNF20/NFKB1/TP53BP1/HSPB1/PRKDC/ATF2/SMC1A/TP53/CDK2
WP5300	TROP2 regulatory signaling	45	-0.614636	-2.1748	1.9605e-06	3.58566e-05	2.11256e-05	4799	tags=60%, list=25%, signal=45%	CLDN7/STAT1/PRKCD/CDKN1B/ITGA5/ABCC1/IGF2R/CCND1/TLN1/PECAM1/ITGB1/CHEK1/RB1/EGFR/NFKB1/PIK3R1/IGF1R/CTNNB1/FN1/CDK4/RAC1/CDH1/IGF2/IGF1/RACK1/CDK2/VIM
WP707	DNA damage response	66	-0.558368	-2.10336	1.94896e-06	3.58566e-05	2.11256e-05	5177	tags=53%, list=27%, signal=39%	RAD1/CASP3/ATM/ABL1/TNFRSF10B/NBN/MDM2/BRCA1/CDKN1B/MRE11/H2AX/RAD51/PMAIP1/RFC1/CCND1/TLK1/CHEK1/RAD50/RB1/ATR/CCNB1/CREB1/FANCD2/CYCS/PRKDC/RPA2/CCNE2/CDK1/CCND2/SMC1A/TP53/CCNB2/MYC/CDK4/CDK2
WP4217	Ebola virus infection in host	114	-0.487018	-1.97313	2.06729e-06	3.68401e-05	2.17051e-05	4959	tags=48%, list=26%, signal=36%	TYRO3/AXL/CDC42/VPS41/NPC1/PIK3R2/STAT1/EIF2AK2/TOP1/ADAM17/VAV2/CLTA/ITGA5/RIGI/RELA/BST2/VPS33A/RFC1/FLNB/NEDD4/ITGAV/ITGB1/RAB5A/IQGAP1/EIF2S1/CTSL/RHOC/EGFR/TSG101/HLA-DMA/KPNA1/CLTC/HLA-DPA1/NFKB1/MAPK1/FLNA/C1QBP/MFGE8/PIK3R1/IGF1R/RHOA/VPS39/ACTN1/PAK1/VPS11/CREBBP/EP300/MAPK3/ITGA6/CAV1/ACTN4/CTSB/ACTG1/RAC1/ACTB
WP5381	Smith Magenis and Potocki Lupski syndrome copy number variation	153	-0.454087	-1.90711	2.16104e-06	3.75481e-05	2.21223e-05	6125	tags=50%, list=32%, signal=34%	DRC3/ARG2/PRKAA1/FNIP2/PTEN/WDR41/ATPAF2/RPTOR/DRG2/DENR/IFT172/IFT74/FNIP1/CRY1/BCL6/DRC1/PEMT/MPRIP/RANBP9/TRAF3IP1/GPS1/IFT22/IFT27/ITPK1/STAT3/CLTA/RAB10/PRKAB1/MKLN1/RELA/IQCG/HBP1/IFT88/PARD3/IFT46/IFT81/PRKCI/TOP3A/IQCA1/RAI1/RB1CC1/FLII/USP8/YAP1/IFT20/IFT52/ARMC8/CREB1/CARM1/MTOR/CLTC/COPS5/CLOCK/NFKB1/PPP1R12A/WDR26/BLM/ROCK1/MAEA/GDI2/MYD88/CDK1/IFT57/WWTR1/RHOA/ETV5/COPS6/CLUAP1/RRAGA…
WP466	DNA replication	42	-0.625486	-2.18986	2.37671e-06	4.02882e-05	2.37366e-05	5387	tags=71%, list=29%, signal=51%	ORC3/MCM10/POLE2/DBF4/GMNN/PRIM2/POLD3/RFC3/ORC2/RFC4/PRIM1/RFC1/RFC5/ORC1/MCM5/CDC45/MCM3/POLA2/POLD2/ORC6/MCM4/RPA2/UBC/CDC7/MCM6/MCM7/PCNA/CDC6/UBA52/CDK2
WP4263	Pancreatic adenocarcinoma pathway	85	-0.520811	-2.02702	2.52369e-06	4.17611e-05	2.46044e-05	4768	tags=45%, list=25%, signal=34%	BRCA2/CDC42/PIK3R2/STAT1/DUSP6/PRKCD/ARAF/STAT3/RPS6KB1/RAD51/RELA/CCND1/SMAD3/AKT2/MAPK9/PAK2/KRAS/VEGFA/TGFB2/RB1/SMAD4/JAK1/EGFR/MTOR/TGFB3/NFKB1/TGFB1/MAPK1/RALB/PIK3R1/RAF1/RHOA/PAK1/MAPK3/PEBP1/TP53/CDK4/RAC1
WP1530	miRNA regulation of DNA damage response	67	-0.558892	-2.11376	3.68729e-06	5.95968e-05	3.51127e-05	5177	tags=54%, list=27%, signal=39%	RAD1/CASP3/ATM/ABL1/TNFRSF10B/NBN/MDM2/BRCA1/CDKN1B/MRE11/H2AX/RAD51/PMAIP1/RFC1/CCND1/TLK1/CHEK1/RAD50/RB1/ATR/CCNB1/CREB1/FANCD2/CYCS/CCNG1/PRKDC/RPA2/CCNE2/CDK1/CCND2/SMC1A/TP53/CCNB2/MYC/CDK4/CDK2
WP5027	nsp1 from SARS CoV 2 inhibits translation initiation in the host cell	15	-0.807934	-2.19707	4.32349e-06	6.67738e-05	3.93412e-05	2548	tags=93%, list=14%, signal=81%	EIF3J/EIF3F/EIF3E/EIF2S1/EIF3H/EIF5/EIF3G/EIF1AX/EIF2S2/EIF3D/EIF2S3/EIF1/EIF3A/EIF3I
WP5353	Macrophage stimulating protein MSP signaling	106	-0.492601	-1.98374	4.25174e-06	6.67738e-05	3.93412e-05	3564	tags=39%, list=19%, signal=32%	RELA/SMAD3/MAPK9/ITGB1/GSK3B/FGFR1/ZEB2/VEGFA/SMAD9/ACTA2/PLCG1/MTOR/MAPK14/FOS/NFKB1/TGFB1/MAPK1/HSPB1/GRB2/PIK3R1/PDGFRB/MST1/IGF1R/SHC1/RAF1/SLPI/CTNNB1/FN1/PDCD4/CCL2/MAPK3/PARP1/PCNA/TJP1/TP53/RPS6/SNAI2/EGR1/CDH2/CDH1/VIM
WP2034	Leptin signaling	70	-0.54331	-2.06358	4.65514e-06	6.88366e-05	4.05565e-05	4820	tags=47%, list=26%, signal=35%	GSK3A/CDC42/PIK3R2/ACACA/ROCK2/STAT1/ESR1/STAT3/SOS1/RPS6KB1/PTPN11/RELA/SP1/NCOA1/GSK3B/JAK1/CREB1/PLCG1/MTOR/KPNA4/MAPK14/IRS1/NFKB1/ROCK1/MAPK1/GRB2/PIK3R1/SHC1/RAF1/RHOA/MAPK3/RPS6/RAC1
WP4216	Chromosomal and microsatellite instability in colorectal cancer	72	-0.537449	-2.04802	4.64388e-06	6.88366e-05	4.05565e-05	3876	tags=42%, list=21%, signal=33%	APC/PMAIP1/CCND1/SMAD3/AKT2/MAPK9/KRAS/CSNK1A1/GSK3B/TGFB2/SMAD4/EXOC2/TCF7L2/TGFB3/MSH2/FOS/TGFB1/MAPK1/CYCS/RALB/RAF1/CTNNB1/RHOA/MLH1/MSH6/MAPK3/TP53/MYC/RAC1/LEF1
WP5144	NRP1 triggered signaling in pancreatic cancer	53	-0.576229	-2.10532	4.75897e-06	6.89059e-05	4.05974e-05	4820	tags=57%, list=26%, signal=42%	GSK3A/COL1A2/CDKN1B/PLXNA1/SEMA3A/CHD1/HGF/RELA/SMAD3/AKT2/PECAM1/CHD2/VEGFA/TGFB2/CDH5/CCN2/SMAD4/EGFR/TGFB3/NRP1/NFKB1/MAPK1/SNAI1/CCNE2/MET/MAPK3/SNAI2/RAC1/MMP2/CDK2
WP4753	Nucleotide excision repair	40	-0.616895	-2.13631	5.75139e-06	8.15758e-05	4.80621e-05	4862	tags=62%, list=26%, signal=46%	GTF2H1/XPC/ERCC8/CDK7/POLD3/RFC3/RFC4/ERCC2/MNAT1/RFC1/RFC5/DDB1/CUL4B/POLE3/RAD23B/POLD2/ERCC1/RPA2/CUL4A/POLE4/CCNH/PCNA/CETN2/GTF2H5/RBX1
WP3859	TGF beta signaling in thyroid cells for epithelial mesenchymal transition	17	-0.770958	-2.16415	6.9722e-06	9.6442e-05	5.68208e-05	2465	tags=65%, list=13%, signal=56%	SMAD4/MAPK1/SNAI1/FN1/ID1/MAPK3/SNAI2/CDH2/CDH1/VIM/TNC
WP5483	Hallmark of cancer non mutational epigenetic reprogramming	17	-0.770655	-2.1633	7.07704e-06	9.6442e-05	5.68208e-05	2364	tags=71%, list=13%, signal=62%	NOL9/FTO/HDAC1/IRS1/DNMT1/TET2/HDAC2/YTHDF3/CADM1/CREBBP/EP300/IFITM3
WP2516	ATM signaling	39	-0.625829	-2.15554	7.93549e-06	0.000106061	6.24879e-05	4666	tags=64%, list=25%, signal=48%	ABL1/MDC1/NBN/MDM2/BRCA1/MRE11/H2AX/RAD51/CASP2/MAPK9/TLK1/RIPK1/CHEK1/RAD50/CCNB1/CREB1/FANCD2/TP53BP1/CDK1/ATF2/SMC1A/NFKBIA/MDM4/TP53/CDK2
WP2870	Extracellular vesicle mediated signaling in recipient cells	28	-0.671873	-2.12708	8.15507e-06	0.000106939	6.30054e-05	3876	tags=57%, list=21%, signal=45%	APC/HGF/SMAD3/KRAS/TGFB2/SMAD4/EGFR/MTOR/TGFB3/TGFB1/MFGE8/RAF1/CTNNB1/PROM1/MET/WNT5A
WP2864	Apoptosis related network due to altered Notch3 in ovarian cancer	53	-0.569508	-2.08077	8.70326e-06	0.000112014	6.59955e-05	4815	tags=51%, list=26%, signal=38%	NET1/ABL1/TNFRSF10B/BIRC5/RNF7/CDKN1B/CUL5/YBX3/RPS6KB1/PAK2/TNFRSF21/IER3/HDAC1/ANXA5/NFKB1/MAPK1/HSPB1/ETS1/CTNNA1/HELLS/THBS1/HSPD1/F2R/APP/GCLC/HSPA5/VIM
WP4936	Perturbations to host cell autophagy induced by SARS CoV 2 proteins	42	-0.605538	-2.12002	9.60098e-06	0.000120872	7.12141e-05	4017	tags=50%, list=21%, signal=39%	ATG2B/RPS6KB1/GABARAPL2/VPS33A/ATG3/RB1CC1/RHEB/LAMTOR1/ATG9A/MTOR/CALCOCO2/NBR1/PKM/TMEM59/LARP1/TAX1BP1/LAMP2/VPS39/VPS11/RPS6/EIF4B
WP4666	Hepatitis B infection	141	-0.444127	-1.84412	9.89106e-06	0.000120872	7.12141e-05	4672	tags=39%, list=25%, signal=30%	PIK3R2/SOS2/BIRC5/NFATC3/EGR2/STAT1/ARAF/CASP10/CREB3L4/STAT3/EGR3/SOS1/RIGI/MAP3K7/RELA/SMAD3/AKT2/MAPK9/ATF4/MAP3K1/KRAS/CREB5/HSPG2/IFNAR1/CREB3L2/TGFB2/DDB1/SMAD4/JAK1/CREB1/YWHAQ/MAPK14/TGFB3/VDAC3/FOS/NFKB1/TGFB1/MAPK1/STAT2/GRB2/CYCS/YWHAZ/PIK3R1/MYD88/ATF6B/RAF1/DDX3X/ATF2/CREBBP/TAB2/EP300/MAPK3/PCNA/MYC/YWHAB
WP4803	Ciliopathies	175	-0.420719	-1.78702	9.91322e-06	0.000120872	7.12141e-05	6876	tags=56%, list=36%, signal=36%	WDR35/POC1A/MKS1/DNAAF5/DNAH6/CCDC65/ARL13B/CCDC28B/OCRL/GLIS2/DNAAF1/FLCN/USP9X/BBS7/RSPH3/NEK2/GALNT11/KATNIP/TMEM17/ARL6/SDCCAG8/RSPH4A/ODAD4/CEP290/BBS10/RAB23/DYNC2H1/TAPT1/IFT172/WDR19/AHI1/INTU/CEP120/B9D1/CEP104/KIAA0753/EFHC1/HYDIN/DRC1/BBS2/TRAF3IP1/CFAP53/CILK1/TRIM32/TMEM237/OFD1/PIBF1/IFT27/TCTN2/KIAA0586/XPNPEP3/CEP19/PKD2/CEP83/NPHP1/ARL2BP/CPLANE1/DYNC2I1/TMEM216/C2CD3/CEP41/SPATA…
WP2263	Androgen receptor network in prostate cancer	106	-0.48268	-1.94379	1.13678e-05	0.000136217	8.02551e-05	5227	tags=51%, list=28%, signal=37%	SMARCC2/TSC2/CASP3/ATM/ARID1B/SPRY1/STAT1/MDM2/BRCA1/STAT3/MRE11/CDC25B/SOS1/RASA1/HGF/ATF1/RAP1B/ERG/PTPN11/CCND1/SMAD3/SP1/CHEK1/RAD50/RB1/ARID1A/RHEB/ATR/JAK1/AR/SMARCD1/DOCK1/MTOR/MAPK14/PLK1/MSH2/FOS/BLM/MAPK1/GRB2/PRKDC/SMARCC1/CDK1/RAF1/ACTL6A/PAK1/MSH6/MAPK3/SMARCA4/HSD17B4/TP53/MYC/CDK4/CDK2
WP2261	Glioblastoma signaling	80	-0.510589	-1.97638	1.77192e-05	0.000208726	0.000122975	5173	tags=49%, list=27%, signal=36%	PRKCA/TSC2/PDGFRA/ATM/BRCA2/PIK3R2/MDM2/PRKCD/BRCA1/CDKN1B/ARAF/CBL/PRKCH/FGFR2/CCND1/AKT2/KRAS/PRKCI/FGFR1/RB1/EGFR/PLCG1/IRS1/PIK3C2A/MAPK1/GRB2/PIK3R1/PDGFRB/IGF1R/RAF1/CCND2/MSH6/EP300/MET/MAPK3/MDM4/TP53/CDK4/CDK2
WP410	Exercise induced circadian regulation	46	-0.579853	-2.05735	1.99409e-05	0.000230983	0.000136088	2645	tags=39%, list=14%, signal=34%	BTG1/SUMO1/HLA-DMA/CLOCK/H2BC15/AZIN1/VAPA/NCOA4/ZFR/DAZAP2/SF3A3/TAB2/GSTM3/HSPA8/EIF4G2/RBPMS/DNAJA1/GSTP1
WP4656	Joubert syndrome	70	-0.522663	-1.98516	2.25319e-05	0.000256716	0.00015125	5500	tags=64%, list=29%, signal=46%	BBS7/TMEM17/KAT5/CEP290/AHI1/MYO6/CEP120/ATM/B9D1/CCP110/CEP104/BBS2/TMEM237/OFD1/PIBF1/DVL3/TCTN2/KIAA0586/MRE11/NPHP1/MYO5A/CPLANE1/TMEM216/CEP97/CEP41/CC2D2A/ATF4/NIN/ARMC9/BBS9/UNC119/TCTN1/RAD50/RHEB/TMEM138/RPGRIP1L/MTOR/CSPP1/FLNA/PCM1/RHOA/TCTN3/ARL3/PARP1/CETN2
WP2526	PDGF pathway	39	-0.609162	-2.09814	2.69273e-05	0.000297055	0.000175016	4752	tags=64%, list=25%, signal=48%	CDC42/STAT1/STAT3/VAV2/SOS1/RASA1/SRF/WASL/PTPN11/MAP3K1/JAK1/PLCG1/FOS/NFKB1/MAPK1/GRB2/PIK3R1/PDGFRB/SHC1/RAF1/RHOA/PAK1/MAPK3/NFKBIA/RAC1
WP117	GPCRs other	85	0.380689	2.00339	2.65329e-05	0.000297055	0.000175016	5987	tags=64%, list=32%, signal=44%	OR8G1/OR1N1/RXFP1/OR1F1/OR3A1/RXFP3/OR6C3/TAAR5/OR5AC2/SSTR2/DRD3/OR1E1/OR7A17/OR3A3/GRM8/MCHR2/OR2A5/TAAR3P/OR2M4/OR2H1/GPR61/GPR55/ADRB2/OR8G2P/VN1R1/GRPR/OR2B6/GPR88/TAAR2/GPR62/OR7E24/GPR17/PROKR2/DRD4/OR2F1/GPR84/ADGRV1/LGR6/UTS2R/CCKBR/FSHR/PTGFR/ADGRE2/HRH4/CHRM2/OR1G1/GPR176/CXCR1/ADRA1D/NTSR1/ACKR1/HTR1F/GPR83/GRM1
WP3969	H19 Rb E2F1 and CDK beta catenin in colorectal cancer	14	-0.766273	-2.04881	3.21374e-05	0.000348992	0.000205616	3624	tags=71%, list=19%, signal=58%	PMAIP1/CCND1/RB1/MED1/MACROH2A1/SOX4/CTNNB1/TULP3/CDK4/CDH1
WP2032	Thyroid stimulating hormone TSH signaling	57	-0.547601	-2.02538	3.36056e-05	0.000359322	0.000211702	4976	tags=51%, list=26%, signal=38%	GNAS/ADCY3/PIK3R2/STAT1/CDKN1B/GNG2/STAT3/RPS6KB1/RAP1B/GNA13/RB1/JAK1/CREB1/PLCB1/MTOR/MAPK14/MAPK1/PIK3R1/IGF1R/RAF1/APEX1/GNB1/GNAI3/MAPK3/GNAI2/RPS6/CDK4/MYL12B/CDK2
WP244	Alpha 6 beta 4 signaling	33	-0.619291	-2.03873	3.52749e-05	0.000371456	0.000218851	4672	tags=64%, list=25%, signal=48%	PIK3R2/PRKCD/SOS1/PTPN11/LAMA3/LAMA1/LAMB1/LAMB2/MTOR/MAPK14/IRS1/MAPK1/GRB2/PIK3R1/SHC1/RHOA/LAMC2/MAPK3/ITGA6/LAMC1/RAC1
WP58	Monoamine GPCRs	33	0.541396	2.25138	3.85181e-05	0.000399553	0.000235405	3873	tags=58%, list=21%, signal=46%	HTR1D/HTR5A/DRD5/HTR6/CHRM1/DRD1/HTR4/CHRM4/HTR1A/DRD3/ADRA1B/ADRA2B/ADRA1A/ADRB2/ADRB3/ADRB1/DRD4/HTR1B/CHRM5
WP4022	Pyrimidine metabolism	79	-0.492407	-1.90242	4.0513e-05	0.000414066	0.000243956	5913	tags=58%, list=31%, signal=40%	POLR2D/TK2/POLA1/POLR3K/PNPT1/POLR3D/DCK/POLE2/UPRT/CTPS2/CAD/POLR3F/PRIM2/CTPS1/POLD3/POLR2C/UMPS/NME6/PRIM1/TK1/POLR1B/POLR2J/POLR3C/POLR1A/POLR1C/CMPK1/DUT/NME7/POLR2B/POLE3/DTYMK/POLR1F/POLA2/POLD2/POLR1E/POLR2H/POLE4/POLR1H/POLR2L/POLR1D/RRM1/POLR2G/POLR2A/POLR2I/NME2/TYMS
WP585	Interferon type I signaling	53	-0.548697	-2.00473	4.14233e-05	0.000417234	0.000245822	4885	tags=53%, list=26%, signal=39%	GAB2/IFNAR2/PIK3R2/STAT1/STAT3/CBL/RPS6KB1/PTPN11/MAP3K1/PIAS1/IFNAR1/IRF9/MAPKAP1/JAK1/CREB1/MTOR/MAPK14/IRS1/STAT2/PIAS3/PIK3R1/PTPRC/PDCD4/PRMT1/RPS6/RAC1/RACK1/EIF4B
WP4685	Melanoma	65	-0.521399	-1.96527	4.95525e-05	0.000491985	0.000289863	4672	tags=43%, list=25%, signal=33%	PIK3R2/SOS2/MDM2/ARAF/CALML4/SOS1/CCND1/LAMTOR3/AKT2/KRAS/RB1/CREB1/FOS/MAPK1/GRB2/ETS1/CALM1/PIK3R1/RAF1/VCL/PAK1/CALM3/MAPK3/CALM2/TP53/CDK4/RAC1/CDH1
WP5199	PtdIns 4 5 P2 in cytokinesis pathway	12	-0.794365	-2.05307	5.97591e-05	0.00056844	0.000334908	2651	tags=67%, list=14%, signal=57%	RACGAP1/SEPTIN2/EZR/KIF23/RHOA/RDX/ANLN/MSN
WP3668	Hypothesized pathways in pathogenesis of cardiovascular disease	25	-0.663824	-2.05264	6.19424e-05	0.00056844	0.000334908	4055	tags=64%, list=22%, signal=50%	LTBP2/NR2C2/SMAD3/CCN2/SMAD4/POSTN/MAPK14/ANGPT2/FBN2/MAPK1/FBN1/FLNA/SHC1/ENG/MAPK3/LTBP1
WP5153	N glycan biosynthesis	52	-0.551972	-2.00682	5.92683e-05	0.00056844	0.000334908	5404	tags=62%, list=29%, signal=44%	B4GALT3/MAN1A2/DPM2/MPI/RFT1/MAN1A1/ALG6/ST6GAL2/PMM2/DOLPP1/ALG13/MGAT2/MOGS/MGAT4B/MAN2A1/RPN1/MGAT5/STT3B/TUSC3/ALG8/ALG14/ALG3/ST6GAL1/GMPPA/STT3A/DPAGT1/GANAB/B4GALT1/MPDU1/ALG5/GPI/DAD1
WP2572	Primary focal segmental glomerulosclerosis FSGS	72	-0.503633	-1.91916	6.08017e-05	0.00056844	0.000334908	3352	tags=38%, list=18%, signal=31%	TLN1/WT1/ITGAV/ITGB1/LAMB2/SCARB2/CTSL/PLCG1/YWHAQ/PLCE1/TRPC6/CD151/TGFB1/PLAUR/MYH9/CTNNB1/VCL/MKI67/PCNA/ILK/PARVA/ACTN4/FAT1/UTRN/CDH2/PODXL/VIM
WP4674	Head and neck squamous cell carcinoma	72	-0.503132	-1.91725	6.21604e-05	0.00056844	0.000334908	3612	tags=35%, list=19%, signal=28%	FGFR2/RELA/CCND1/AKT2/KRAS/FGFR1/CUL3/VEGFA/RB1/MAPKAP1/RHEB/SMAD4/EGFR/MTOR/NFKB1/NUMB/PIK3R1/IGF1R/CTNNB1/NFE2L2/TP53/RPS6/FAT1/FKBP1A/CDK4
WP5095	Overview of proinflammatory and profibrotic mediators	114	0.337071	1.84154	5.89113e-05	0.00056844	0.000334908	6704	tags=63%, list=36%, signal=41%	CXCL13/IL11/EPO/IL17A/IL36A/CCL20/CTF1/IL17C/CCL8/IL19/CCL1/IL27/CCL25/CXCL1/CXCL14/CCL19/CXCL2/IFNL1/IL36B/IFNW1/IL22/CCL17/IL17D/IFNA6/CCL11/TNF/CSF3/IFNL2/IL17B/IL23A/CXCL10/CCL22/IL36RN/CXCL5/LTA/CCL7/IL1RN/CCL24/IL36G/MMP1/CCL26/IL24/IL20/CXCL3/IL6/IFNA13/IFNB1/IL31/IL3/EBI3/CXCL6/CXCL8/LIF/MMP3/IFNL3/IL17F/CCL13/IL12B/PF4V1/MMP9/IL1F10/IFNA5/IL10/CSF2/IL12A/IL9/IL25/IL37/AREG/CSF1/IFNG/IFNA…
WP4532	Intraflagellar transport proteins binding to dynein	26	-0.658304	-2.04844	7.10212e-05	0.000641035	0.000377679	4704	tags=69%, list=25%, signal=52%	DYNC1I2/IFT22/IFT27/DYNC2I1/DYNLRB1/IFT46/IFT81/DYNLL2/DYNLRB2/DYNC1LI1/DYNC1LI2/IFT122/DYNC1H1/DYNLT3/IFT43/IFT25/DYNLL1/DYNLT1
WP4290	Metabolic reprogramming in colon cancer	40	-0.575648	-1.99347	7.46397e-05	0.000665059	0.000391833	3022	tags=45%, list=16%, signal=38%	ACO2/ACLY/PAICS/PDHA1/IDH2/SHMT2/FH/PKM/PDHB/DLST/MDH2/GAPDH/PGD/ENO1/TKT/TALDO1/GPI/SDHB
WP3646	Hepatitis C and hepatocellular carcinoma	51	-0.541546	-1.95825	0.000106084	0.000933274	0.000549858	4609	tags=51%, list=24%, signal=39%	BIRC5/BRCA1/STAT3/VAV2/SOS1/PTPN11/CCND1/SMAD3/VEGFA/SMAD4/JAK1/MAPK14/HIF1A/NFKB1/TGFB1/GRB2/CD44/CTTN/MAPK3/UCHL1/MYOF/TP53/MYC/RAC1/LEF1/PODXL
WP127	IL5 signaling	37	-0.584339	-1.98644	0.000121732	0.00105754	0.000623074	4820	tags=51%, list=26%, signal=38%	GSK3A/PIK3R2/STAT1/SPRED1/STAT3/SOS1/RPS6KB1/PTPN11/IL5RA/KRAS/GSK3B/JAK1/MAPK1/GRB2/PIK3R1/SHC1/RAF1/MAPK3/RPS6
WP299	Nuclear receptors in lipid metabolism and toxicity	34	0.525448	2.19551	0.000151586	0.00130065	0.000766303	6969	tags=74%, list=37%, signal=46%	CYP26A1/CYP4A11/CYP1A2/CYP4B1/CYP8B1/NR1I2/ABCG1/NR1I3/PPARG/ABCC2/CYP2E1/CYP2B6/CYP3A4/ABCB11/CYP2C9/ABCB4/CYP27B1/ABCG5/VDR/ABCC3/ABCD2/CYP7A1/MIR33A/CYP24A1/NR1H4
WP5202	Alstrom syndrome	30	-0.609792	-1.96793	0.000162998	0.00138151	0.000813945	6182	tags=67%, list=33%, signal=45%	CIMAP3/CEP192/IFT172/IFT74/STX5/E2F4/NSFL1C/IFT27/CEP19/IFT81/BLOC1S6/RFX3/ALMS1/TFDP2/SNAPIN/TUBG1/VCP/ACTN4/IFT25/PTCH1
WP2431	Spinal cord injury	108	-0.444607	-1.79259	0.000166841	0.00139704	0.000823095	2714	tags=26%, list=14%, signal=22%	RB1/ZFP36/OMG/RHOC/EGFR/FOS/TGFB1/MAPK1/CCNG1/SEMA6A/CDK1/RHOA/APEX1/FCGR2A/CCL2/MAPK3/TP53/FKBP1A/MYC/EGR1/EFNB2/CDK4/RAC1/CDK2/MIF/VCAN/VIM/GJA1
WP129	Matrix metalloproteinases	29	-0.62735	-2.01035	0.000176382	0.00145935	0.000859807	2084	tags=31%, list=11%, signal=28%	MMP26/BSG/MMP16/TIMP2/MMP14/TIMP1/MMP2/MMP11/MMP7
WP531	DNA mismatch repair	23	-0.658939	-2.01324	0.000181628	0.00148508	0.000874965	4127	tags=61%, list=22%, signal=48%	POLD3/RFC3/RFC4/RFC1/RFC5/EXO1/POLE3/MSH2/POLD2/RPA2/POLE4/MLH1/MSH6/PCNA
WP4553	FBXL10 enhancement of MAP ERK signaling in diffuse large B cell lymphoma	24	-0.659345	-2.01931	0.000189399	0.00153061	0.000901789	5574	tags=88%, list=30%, signal=62%	H3C8/H3C6/SUZ12/BCL6/DUSP6/H2AX/PCGF1/KDM2B/MACROH2A2/BCOR/RNF2/H3C1/H3-3B/MAPK1/MACROH2A1/H2AZ2/H3C11/MAPK3/H3C7/H3C12/H2AZ1
WP43	Oxidation by cytochrome P450	57	0.413935	1.9462	0.000192667	0.00153912	0.000906806	6726	tags=70%, list=36%, signal=45%	CYP26A1/CYP4A11/CYP1A2/CYP4F2/CYP4X1/CYP4F3/CYP26C1/CYP4B1/CYP8B1/CYP4A22/CYP2R1/CYP2W1/CYP4F8/CYP11B2/CYP2J2/CYP4F12/CYP19A1/CYP2C18/CYP3A43/CYP11A1/CYP2E1/CYP4F22/CYP2B6/CYP3A4/CYP2D6/CYP26B1/CYP2C9/CYP11B1/CYP2F1/CYP4Z1/CYP27B1/CYP27A1/CYP2S1/CYP1A1/CYP7A1/CYP17A1/CYP27C1/CYP3A5/CYP46A1/CYP24A1
WP4932	7q11 23 copy number variation syndrome	98	-0.446571	-1.7831	0.000195829	0.0015466	0.000911213	2924	tags=33%, list=16%, signal=28%	ATP5MC3/RB1/SMARCA5/DEK/UBE2L6/TSG101/CFL1/CLTC/CLASP1/GRB2/FBN1/SF3B1/HDAC2/EIF4H/BAZ1B/ATP5F1B/ATP5PB/VAMP2/CTNNB1/ATP5MC2/DLST/GTF2I/VPS28/GAPDH/MAPK3/ATP5F1A/PCNA/MYC/UBE2E1/ATP5PO/FBLN5/ATP5MC1
WP314	Fas ligand pathway and stress induction of heat shock proteins	42	-0.554832	-1.94249	0.000203527	0.00157168	0.000925987	4599	tags=64%, list=24%, signal=49%	JUN/MAPK8/MAPKAPK3/FAF1/NFX1/MAPKAPK2/CASP3/LMNA/LMNB2/CASP10/CFLAR/MAP3K7/MAP3K1/PAK2/CASP6/RB1/SPTAN1/HSPB1/DAXX/CYCS/PRKDC/PAK1/LMNB1/PARP1/ARHGDIB/ACTG1/ACTB
WP3651	Pathways affected in adenoid cystic carcinoma	63	-0.504811	-1.88979	0.000202388	0.00157168	0.000925987	5070	tags=54%, list=27%, signal=40%	ATM/ERBIN/MYBL1/MAGI1/MAML3/BRCA1/NSD1/KAT6A/MYB/MORF4L1/SMARCE1/ARID5B/TLK1/CHEK1/BCOR/ARID1A/NCOR1/NFIB/MGA/JMJD1C/ARID4B/MAX/PRKDC/SETD2/RAF1/ATRX/CREBBP/H2AC16/EP300/KMT2C/SMC1A/TP53/MYC/H1-4
WP4155	Endometrial cancer	60	-0.503994	-1.87862	0.000228616	0.00174603	0.00102871	4672	tags=43%, list=25%, signal=33%	PIK3R2/SOS2/ARAF/SOS1/APC/FGFR2/CCND1/AKT2/KRAS/GSK3B/FGFR1/EGFR/TCF7L2/FOS/MAPK1/GRB2/CTNNA1/PIK3R1/RAF1/CTNNB1/MAPK3/ILK/TP53/MYC/LEF1/CDH1
WP3303	RAC1 PAK1 p38 MMP2 pathway	67	-0.499652	-1.88971	0.000234732	0.00177324	0.00104474	4191	tags=42%, list=22%, signal=33%	STAT3/SOS1/RASA1/RAD51/PTPN11/RELA/MAPK9/KRAS/GRB14/ITGB1/YAP1/EGFR/MAPK14/ANGPT2/MSH2/NFKB1/MAPK1/GRB2/PIK3R1/CTNNB1/FN1/PAK1/MAPK3/NFKBIA/TP53/MYC/RAC1/MMP2
WP61	Notch signaling	52	-0.528098	-1.92002	0.000245087	0.00183156	0.0010791	4672	tags=52%, list=25%, signal=39%	PIK3R2/MAML3/STAT3/ADAM17/SPEN/RING1/RBPJ/PSEN1/CIR1/ITCH/TLE1/GSK3B/APH1A/MAML2/NCOR1/MTOR/HDAC1/NCOR2/NFKB1/HEY2/HDAC2/NUMB/PIK3R1/SNW1/SKP1/NCSTN/EP300
WP4806	EGFR tyrosine kinase inhibitor resistance	81	-0.469383	-1.82255	0.000315424	0.00233212	0.00137402	5173	tags=44%, list=27%, signal=32%	PRKCA/PDGFRA/AXL/PIK3R2/SOS2/ARAF/STAT3/MRAS/SOS1/RPS6KB1/HGF/FGFR2/CCND1/AKT2/KRAS/GSK3B/VEGFA/JAK1/PDGFD/EGFR/PLCG1/MTOR/MAPK1/GRB2/PIK3R1/PDGFRB/IGF1R/SHC1/RAF1/PDGFC/MET/MAPK3/EIF4E2/RPS6/MYC/IGF1
WP550	Biogenic amine synthesis	14	0.665499	2.0735	0.000323765	0.00236859	0.00139551	6315	tags=100%, list=33%, signal=67%	ACHE/TH/MAOA/CHAT/DDC/GAD1/PAH/DBH/GAD2/HDC/PNMT/COMT/TPH1/AANAT
WP4877	Host pathogen interaction of human coronaviruses MAPK signaling	36	-0.578742	-1.95559	0.000366496	0.00265328	0.00156323	3549	tags=42%, list=19%, signal=34%	BST2/MAPK9/MAP3K1/RPS6KA2/JUNB/MAPK14/FOS/MAPK1/RAF1/ATF2/MAPK3/IFITM2/IFITM3/IFI27/IFITM1
WP2332	IL11 signaling	43	-0.545785	-1.92396	0.00037183	0.00266414	0.00156964	4672	tags=49%, list=25%, signal=37%	PIK3R2/BIRC5/STAT1/STAT3/RPS6KB1/ATF1/PTPN11/RELA/PIAS1/YES1/JAK1/CREB1/TGFB1/MAPK1/GRB2/PIAS3/IL6ST/PIK3R1/RAF1/MAPK3/RPS6
WP2369	Histone modifications	55	-0.514553	-1.90183	0.000416971	0.00295709	0.00174223	6683	tags=60%, list=35%, signal=39%	AEBP2/KMT5A/EZH2/SETD7/SMYD2/PRDM2/SETD1B/SETD4/SUV39H1/H3C8/KMT2A/H3C6/SETD9/SMYD3/H4C13/KMT5B/NSD1/KMT2D/SETDB1/H4C15/H4C2/H3C1/H3-3B/KMT2E/SETD2/H4C4/H3C11/SET/KMT2C/H3C7/SETD5/H4C5/H3C12
WP2814	Mammary gland development pathway Puberty Stage 2 of 4	13	-0.728152	-1.9145	0.000463222	0.00320886	0.00189056	1151	tags=46%, list=6%, signal=43%	FN1/NRIP1/PGR/MYC/TIMP1/VIM
WP5348	11p11 2 copy number variation syndrome	53	-0.504961	-1.84494	0.000466323	0.00320886	0.00189056	2335	tags=32%, list=12%, signal=28%	SLC25A17/HLA-DMA/EXT2/REST/CLOCK/CD151/SDCBP/GLI3/PHF21A/EXT1/NDST1/LGALS3BP/ITGA6/TP53/CD63/LEF1/TIMP1
WP5055	Burn wound healing	75	-0.463306	-1.77359	0.000458344	0.00320886	0.00189056	3768	tags=36%, list=20%, signal=29%	HGF/FGFR2/TPT1/SMAD3/PECAM1/FGFR1/VEGFA/TGFB2/DCN/TGFB3/NFKB1/FBN1/S100A6/MYD88/PDGFRB/CCL2/CDK16/TP53/SNAI2/TIMP1/CXCL12/MMP2/F13A1/S100A11/SERPINH1/LGALS1/TNC
WP4535	Envelope proteins and their potential roles in EDMD physiopathology	45	-0.531438	-1.88042	0.000481231	0.00321859	0.0018963	5008	tags=53%, list=27%, signal=39%	SYNE2/ADCY3/LBR/SOS2/SOS1/SRF/SMAD3/KRAS/TGFB2/CCN2/SMAD4/SUN1/TGFB3/CFL1/TMPO/TGFB1/MAPK1/GRB2/TMEM43/KIF5B/YY1AP1/RHOA/MAPK3/EMD
WP5085	Vasopressin regulated water reabsorption	44	-0.529587	-1.87256	0.000480003	0.00321859	0.0018963	5014	tags=61%, list=27%, signal=45%	DCTN6/GNAS/ADCY3/PRKACB/DYNC1I2/CREB3L4/NSF/CREB5/RAB5A/CREB3L2/DYNLL2/DYNC1LI1/RAB11A/CREB1/RAB5C/DCTN1/DYNC1LI2/ARHGDIA/DCTN5/DCTN4/VAMP2/PRKACA/DYNC1H1/DCTN2/ARHGDIB/DYNLL1/RAB11B
WP4541	Hippo Merlin signaling dysregulation	117	-0.41952	-1.70484	0.000481631	0.00321859	0.0018963	3756	tags=32%, list=20%, signal=26%	ITGB5/FGFR2/CCND1/PAK2/KRAS/ITGAV/ITGB1/FGFR1/YAP1/VGLL4/CDH5/DDB1/CCN2/EGFR/PPP1CC/FOXM1/PPP1R12A/PRKAR1A/TEAD2/CTNNA1/CD44/PDGFRB/CUL4A/MST1/TEAD1/IGF1R/PRKACA/CTNNB1/WWTR1/PAK1/MET/PPP1CA/ITGA6/CDH11/RBX1/MYC/CDH2/CDH1
WP5117	Cohesin complex Cornelia de Lange syndrome	33	-0.568834	-1.87262	0.000507178	0.00335703	0.00197787	3876	tags=52%, list=21%, signal=41%	APC/PPP2R5E/WAPL/CDCA5/PDS5B/PPP2R5D/SGO2/NIPBL/ESCO2/PLK1/SGO1/CDK1/RAD21/SMC1A/SMC3/PPP2R1A/PTTG1
WP4533	Transcription co factors SKI and SKIL protein partners	17	-0.695422	-1.95211	0.000514896	0.00337597	0.00198902	2283	tags=41%, list=12%, signal=36%	SKIL/HDAC1/PRMT5/SIN3A/TEAD2/TEAD1/ING2
WP3981	miRNA regulation of prostate cancer signaling	31	-0.581817	-1.90265	0.000522992	0.00339701	0.00200142	4430	tags=55%, list=24%, signal=42%	MDM2/CDKN1B/SOS1/CCND1/KRAS/GSK3B/AR/MTOR/NFKB1/MAPK1/GRB2/PDGFRB/RAF1/CTNNB1/CREBBP/NFKBIA/TP53
WP5180	DYRK1A involvement regarding cell proliferation in brain development	61	-0.489233	-1.82894	0.000543033	0.00349452	0.00205887	5807	tags=56%, list=31%, signal=39%	DEPTOR/RPTOR/RBL1/PSENEN/TSC2/CASP3/E2F4/RBBP4/LIN54/GLI1/DNM1/GMNN/CDKN1B/E2F5/RAD54L2/DYRK1A/CCND1/PSEN1/CSNK1A1/GSK3B/APH1A/LIN9/CREB1/MTOR/REST/BACE1/TFDP2/DCAF7/NCSTN/TFDP1/TP53/SMARCB1/CDK4/APP
WP2361	Gastric cancer network 1	26	-0.611443	-1.90262	0.000608842	0.00388206	0.0022872	5895	tags=81%, list=31%, signal=56%	CCNA1/CEP192/MYBL2/E2F7/UBE2C/RNF216/NUP107/APC/H4C15/AURKA/ECT2/LIN9/INO80D/MCM4/KIF20B/KIF15/ACTL6A/RUVBL1/TPX2/TOP2A/CENPF
WP5158	Urotensin II mediated signaling	68	-0.486288	-1.84431	0.00064132	0.00397962	0.00234467	3591	tags=38%, list=19%, signal=31%	PTPN11/RELA/SMAD3/MAPK9/GSK3B/CYBA/UTS2/ACTA2/EGFR/MAPK14/NFKB1/TGFB1/MAPK1/CYBB/CDK1/PRKACA/CTNNB1/RHOA/FN1/CREBBP/EP300/MAPK3/PCNA/HMOX1/MMP2/CDK2
WP23	B cell receptor signaling	91	-0.440716	-1.73465	0.000637267	0.00397962	0.00234467	4885	tags=41%, list=26%, signal=30%	GAB2/PIP5K1B/GSK3A/CDC42/PIK3R2/NFATC3/PRKCD/VAV2/CBL/SOS1/MAP3K7/PTPN11/RELA/MAPK9/PIP5K1A/KLF11/GSK3B/BCL10/CREB1/PLCG1/RASGRP3/MAPK14/NFKB1/MAPK1/GRB2/ETS1/MAX/PIK3R1/SHC1/RAF1/PTPRC/ATF2/GTF2I/CD81/NFKBIA/MYC/RAC1
WP51	Regulation of actin cytoskeleton	143	-0.402611	-1.67399	0.000639978	0.00397962	0.00234467	3379	tags=32%, list=18%, signal=27%	PIK3R4/GNA13/ENAH/GIT1/DIAPH1/PAK2/MAPK6/KRAS/WASF1/PIP5K1A/FGFR1/CD14/IQGAP1/SLC9A1/EGFR/PIP4K2C/DOCK1/EZR/CFL1/PIK3C2A/PPP1R12A/ARHGAP35/ROCK1/MAPK1/PIK3R1/PDGFRB/RAF1/ABI2/VCL/RHOA/FN1/PIP4K2B/RDX/ACTN1/DIAPH3/PAK1/MYH10/MAPK3/WASF2/ACTG1/MSN/F2R/RAC1/PFN1/ACTB/BRK1
WP1971	Integrated cancer pathway	45	-0.525506	-1.85943	0.000674124	0.00407405	0.00240031	5152	tags=62%, list=27%, signal=45%	SMAD2/PTEN/BACH1/CASP3/ATM/POU2F1/STAT1/MDM2/BRCA1/CDKN1B/MRE11/CDC25B/ATF1/SMAD3/CHEK1/RAD50/RB1/ATR/JAK1/PLK1/MSH2/BLM/CDK1/MSH6/TP53/MYC/CDK4/CDK2
WP363	Wnt signaling	45	-0.5253	-1.8587	0.000674124	0.00407405	0.00240031	6611	tags=76%, list=35%, signal=49%	CDK6/FRAT1/MAPK8/TSC1/LRP5/CTBP1/ROR1/ROR2/PRKCA/TSC2/PIP5K1B/GSK3A/TCF3/DVL3/APC/LRP6/MAP3K7/RYK/CSNK1G1/CCND1/MAPK9/CSNK1A1/GSK3B/NLK/MTOR/TCF7L2/BCL9/MAPK1/CSNK1D/CTNNB1/RHOA/RAC1/TCF4/LEF1
WP313	Hepatocyte growth factor receptor signaling	33	-0.562519	-1.85183	0.000669159	0.00407405	0.00240031	4191	tags=67%, list=22%, signal=52%	PIK3CA/JUN/MAPK8/GAB1/CRK/PTK2/PTEN/STAT3/SOS1/RASA1/HGF/RAP1B/PTPN11/ITGB1/DOCK1/FOS/MAPK1/GRB2/RAF1/PAK1/MET/MAPK3
WP4534	Mechanoregulation and pathology of YAP TAZ via Hippo and non Hippo mechanisms	45	-0.524431	-1.85562	0.000697571	0.00417941	0.00246239	3314	tags=47%, list=18%, signal=39%	ITGB6/SAV1/ITGB5/MAPK9/PAK2/ITGB1/YAP1/ACTA2/YWHAQ/MAP4K3/TEAD2/CTNNA1/MST1/TEAD1/CTNNB1/WWTR1/MAP4K4/PAK1/ACTG1/CDH1/ACTB
WP5475	Hallmark of cancer sustaining proliferative signaling	97	-0.430252	-1.70967	0.000780824	0.00463823	0.00273271	4710	tags=40%, list=25%, signal=30%	TCF3/SOS2/MDM2/JUP/STAT3/SOS1/APC/LRP6/FGFR2/RELA/CCND1/AKT2/TTI1/KRAS/PYGO1/CSNK1A1/GSK3B/FGFR1/RARA/RHEB/RUNX1T1/EGFR/MTOR/BCL9/FOS/NFKB1/MAPK1/GRB2/PDGFRB/IGF1R/SHC1/RAF1/CTNNB1/MET/MAPK3/NFKBIA/TP53/MYC/LEF1
WP4560	MFAP5 effect on permeability and motility of endothelial cells via cytoskeleton rearrangement	18	-0.667956	-1.91514	0.000798114	0.00470076	0.00276955	3083	tags=50%, list=16%, signal=42%	ITGAV/CREB1/PLCG1/LPP/MAPK1/VCL/ACTN1/MAPK3/TJP1
WP5215	Relevant molecular pathways and targeted agents in triple negative breast cancer	36	-0.560008	-1.89228	0.000882713	0.00515534	0.00303738	6193	tags=64%, list=33%, signal=43%	TSC1/AKT3/PTEN/DEPTOR/RPTOR/TSC2/SOS2/ARAF/SOS1/RPS6KB1/AKT2/KRAS/MAPKAP1/AR/MTOR/IRS1/MAPK1/GRB2/PIK3R1/RAF1/PARP2/MAPK3/PARP1
WP4540	Hippo signaling regulation	98	-0.422829	-1.6883	0.000895846	0.00518844	0.00305688	5173	tags=41%, list=27%, signal=30%	PRKCA/PDGFRA/GNAS/GNA11/CDC42/PRKACB/PRKD3/PRKCD/CDH13/PRKCH/PRKAB1/FGFR2/SMAD3/PRKCI/FGFR1/YAP1/CDH5/PLCB1/EGFR/MTOR/TCF7L2/PRKAR1A/TEAD2/PDGFRB/MST1/TEAD1/IGF1R/PRKAG1/PRKACA/CTNNB1/WWTR1/RHOA/GNAI3/MET/GNAI2/CDH11/RAC1/LEF1/CDH2/CDH1
WP4816	TGF beta receptor signaling in skeletal dysplasias	59	-0.479614	-1.7842	0.000926914	0.00528037	0.00311104	4557	tags=46%, list=24%, signal=35%	STAT1/SMAD5/ITGB6/ZFYVE9/STAT3/SMAD3/MAPK9/ZEB2/SMAD9/SMAD4/JAK1/TGIF1/SKIL/MIR302A/FOS/NFKB1/TGFB1/FBN1/CTNNB1/THBS1/ENG/CREBBP/EP300/MAPK3/LTBP1/FKBP1A/LEF1
WP710	DNA damage response only ATM dependent	106	-0.423755	-1.70649	0.00092507	0.00528037	0.00311104	6532	tags=53%, list=35%, signal=35%	TCF7/JUN/MAP3K4/BAX/FRAT1/CDKN1A/PIK3C3/MAPK8/AKT3/TCF7L1/PTEN/WNT2/PIK3C2B/BCL6/ATM/HMGB1/CDC42/PIK3R2/ABL1/SOS2/MDM2/DVL3/CDKN1B/SOS1/APC/PPP2R5E/MAP3K7/PMAIP1/CCND1/SMAD3/PIK3R4/AKT2/MAPK9/MAP3K1/KRAS/SCP2/GSK3B/SMAD4/TCF7L2/IRS1/PIK3C2A/NFKB1/TGFB1/MAPK1/GRB2/PIK3R1/SHC1/CTNNB1/RHOA/CCND2/CAT/TP53/WNT5A/MYC/RAC1/LEF1
WP4240	Regulation of sister chromatid separation at the metaphase anaphase transition	13	-0.709594	-1.86571	0.000987875	0.00558189	0.00328869	3876	tags=77%, list=21%, signal=61%	APC/STAG1/BUB1/RAD21/MAD2L1/CENPE/BUB3/SMC1A/SMC3/PTTG1
WP4949	16p11 2 proximal deletion syndrome	72	-0.458774	-1.74822	0.00101436	0.00568531	0.00334962	3272	tags=38%, list=17%, signal=31%	CDIPT/PAXIP1/CCT4/CCT7/PPP2R5D/PPP4R3B/CCT8/KIF22/EZR/CCT3/NFKB1/BPTF/TMEM219/QPRT/IGFBP3/CCT6A/SEZ6L2/CCT2/TCP1/MAPK3/KMT2C/PCNA/CCT5/PPP2R1A/CCDC6/TP53/MSN
WP4566	Translation inhibitors in chronically activated PDGFRA cells	43	-0.523747	-1.84627	0.00107686	0.00584793	0.00344543	3358	tags=42%, list=18%, signal=34%	PIK3R2/PRKCD/RPS6KB1/AKT2/MAPK9/EIF4G1/RPS6KA2/MTOR/MAPK14/MAPK1/PIK3R1/PRKACA/EIF4G3/PDCD4/MAPK3/EIF4A2/RPS6/EIF4B
WP4205	MET in type 1 papillary renal cell carcinoma	54	-0.492982	-1.80945	0.00105959	0.00584793	0.00344543	4752	tags=63%, list=25%, signal=47%	PIK3CA/PRCC/TFE3/JUN/CDKN1A/MAPK8/AKT3/GAB1/CRK/PTK2/CDC42/PIK3R2/SOS2/ARAF/STAT3/CBL/SOS1/HGF/RAP1B/PTPN11/AKT2/PAK2/KRAS/PLCG1/MAPK1/GRB2/ETS1/PIK3R1/RAF1/PAK1/MET/MAPK3/RAC1/RPL11
WP1982	Sterol regulatory element binding proteins SREBP signaling	67	-0.47549	-1.79833	0.00107166	0.00584793	0.00344543	3904	tags=45%, list=21%, signal=36%	MBTPS1/MDH1/GSK3A/ACACA/NFYA/PRKAB1/ATF6/SP1/SREBF2/SEC24C/MBTPS2/SEC23A/ACLY/CREB1/SEC24B/MTOR/SEC24A/SEC13/KPNB1/SCD/MED15/SAR1B/SEC24D/PRKAG1/PRKACA/FDPS/SAR1A/FDFT1/AMFR/DBI
WP4658	Small cell lung cancer	95	-0.421593	-1.66985	0.00107703	0.00584793	0.00344543	3575	tags=28%, list=19%, signal=23%	LAMA3/RELA/CCND1/AKT2/LAMA1/LAMB1/ITGAV/ITGB1/LAMB2/RB1/NFKB1/CYCS/MAX/PIK3R1/CCNE2/SKP1/FN1/LAMC2/LAMA4/ITGA6/LAMC1/NFKBIA/TP53/MYC/CDK4/CKS2/CDK2
WP4241	Type 2 papillary renal cell carcinoma	33	-0.554626	-1.82585	0.00109441	0.00589623	0.00347389	4075	tags=52%, list=22%, signal=40%	SLC2A1/EPAS1/ARNT/DIAPH1/CTSK/VEGFA/TGFB2/TGFB3/HIF1A/TGFB1/FH/SETD2/CREBBP/EP300/SFPQ/ELOB/RBX1
WP4204	Tumor suppressor activity of SMARCB1	28	-0.574711	-1.81948	0.0011444	0.00611816	0.00360464	5227	tags=64%, list=28%, signal=47%	SMARCC2/SUZ12/ARID1B/RBBP4/GLI1/SMARCE1/RB1/ARID1A/SMARCD1/H3-3B/SMARCC1/ACTL6A/GLI3/SMARCA4/DPF2/SMARCB1/CDK4/PTCH1
WP4630	Measles virus infection	126	-0.391596	-1.60966	0.0011898	0.00631232	0.00371903	5326	tags=37%, list=28%, signal=26%	MX1/OAS3/IL2RG/CASP3/EIF2AK4/IFNAR2/HSPA2/PIK3R2/STAT1/EIF2AK2/CDKN1B/STAT3/RIGI/MAP3K7/RELA/CCND1/MAPK9/EIF2AK1/IL2RB/CBLB/IFNAR1/CD46/IRF9/EIF2S1/JAK1/EIF3H/CSNK2A3/FOS/NFKB1/STAT2/CYCS/PIK3R1/MYD88/CCNE2/ADAR/CCND2/TAB2/CSNK2A2/CSNK2B/NFKBIA/HSPA8/TP53/MSN/CDK4/RACK1/CDK2
WP3972	PDGFR beta pathway	29	-0.584402	-1.87272	0.00124216	0.00654015	0.00385326	4557	tags=79%, list=24%, signal=60%	STAT5A/PIK3CA/STAT5B/JUN/MAPK8/STAT6/PRKCA/STAT1/EIF2AK2/STAT3/SOS1/RASA1/SRF/MAP3K1/JAK1/PLCG1/FOS/GRB2/PIK3R1/PDGFRB/SHC1/RAF1/MAPK3
WP4921	Mitochondrial complex III assembly	15	-0.69143	-1.88025	0.00129256	0.00675437	0.00397948	3646	tags=67%, list=19%, signal=54%	LYRM7/TTC19/CYC1/UQCRC1/UQCRC2/UQCR10/UQCRH/UQCC2/UQCRQ/UQCR11
WP2855	Dopaminergic neurogenesis	30	0.472021	1.87213	0.00135498	0.0070277	0.00414051	3149	tags=53%, list=17%, signal=44%	LMX1A/OTX2/GBX2/FGF8/NEUROG2/SLC6A3/SHH/SOX2/NEUROD1/NKX6-1/TH/PITX3/WNT1/DDC/LMX1B/NKX2-2
WP78	TCA cycle aka Krebs or citric acid cycle	18	-0.655222	-1.87862	0.00137111	0.00705867	0.00415876	5385	tags=83%, list=29%, signal=60%	IDH3B/SUCLG2/CS/SUCLG1/SDHA/SDHD/OGDH/ACO2/IDH3G/SDHC/IDH2/FH/DLST/MDH2/SDHB
WP560	TGF beta receptor signaling	55	-0.491635	-1.81712	0.00139048	0.00707104	0.00416605	4557	tags=47%, list=24%, signal=36%	STAT1/SMAD5/ITGB6/ZFYVE9/STAT3/SMAD3/MAPK9/ZEB2/SMAD9/SMAD4/JAK1/TGIF1/SKIL/MIR302A/FOS/NFKB1/TGFB1/CTNNB1/THBS1/ENG/CREBBP/EP300/MAPK3/LTBP1/FKBP1A/LEF1
WP289	Myometrial relaxation and contraction pathways	153	-0.3806	-1.59847	0.00139386	0.00707104	0.00416605	2595	tags=23%, list=14%, signal=20%	GSTO1/GNG5/RGS10/CREB1/ACTA2/YWHAE/PLCG1/YWHAQ/YWHAG/FOS/NFKB1/IGFBP3/PRKAR1A/CALM1/ETS2/YWHAZ/YWHAH/CACNB3/CALD1/PRKD1/ATF6B/ITPR2/PRKACA/ATF2/CALM3/GNB1/CALM2/ACTG1/IGFBP4/ATP2A2/IGFBP5/YWHAB/CNN2/ACTB/GJA1
WP474	Endochondral ossification	63	-0.465725	-1.74347	0.00150722	0.00753612	0.00444006	4264	tags=35%, list=23%, signal=27%	CHST11/CAB39/KIF3A/IFT88/THRA/FGFR1/VEGFA/TGFB2/TGFB1/SLC38A2/DDR2/CALM1/IHH/IGF1R/PRKACA/PLAT/GLI3/PTCH1/IGF2/IGF1/SERPINH1/MGP
WP4808	Endochondral ossification with skeletal dysplasias	63	-0.465725	-1.74347	0.00150722	0.00753612	0.00444006	4264	tags=35%, list=23%, signal=27%	CHST11/CAB39/KIF3A/IFT88/THRA/FGFR1/VEGFA/TGFB2/TGFB1/SLC38A2/DDR2/CALM1/IHH/IGF1R/PRKACA/PLAT/GLI3/PTCH1/IGF2/IGF1/SERPINH1/MGP
WP5376	17p13 3 YWHAE copy number variation	19	-0.645501	-1.87862	0.00160411	0.00796326	0.00469172	2306	tags=63%, list=12%, signal=55%	PAFAH1B1/YWHAE/DCTN1/YWHAQ/YWHAG/DCTN5/DCTN4/YWHAZ/YWHAH/DYNC1H1/DCTN2/YWHAB
WP49	IL2 signaling	37	-0.528049	-1.79508	0.00203521	0.0100317	0.0059104	5202	tags=49%, list=28%, signal=35%	IL2RG/GAB2/STAT1/STAT3/CBL/SOS1/RPS6KB1/PTPN11/IL2RB/JAK1/MAPK1/GRB2/PIK3R1/SHC1/NMI/RAF1/MAPK3/RPS6
WP3584	MECP2 and associated Rett syndrome	69	-0.453006	-1.72148	0.00227253	0.0111226	0.00655312	3169	tags=35%, list=17%, signal=29%	SP1/TARDBP/YBX1/PRPF38A/CREB1/NCOR1/MTOR/HNRNPF/HDAC1/REST/SIN3A/CTCF/TET2/HNRNPH1/DHX9/IGF1R/SMC3/FUS/RPS6/PSIP1/DLX5/IGF2/IGF1/NREP
WP4754	IL18 signaling	54	-0.478447	-1.7561	0.00244919	0.0119034	0.00701315	4377	tags=41%, list=23%, signal=31%	PRKCD/CFLAR/RPS6KB1/MAP3K7/RELA/MAPK9/SP1/GSK3B/IL18/TNFRSF1A/NFKB1/ELAVL1/MAPK1/HSPB1/CYCS/PIK3R1/MYD88/CTNNB1/MAPK3/PARP1/NFKBIA/TP53
WP3967	miR 509 3p alteration of YAP1 ECM axis	17	-0.654506	-1.83726	0.00252667	0.0120568	0.0071035	2697	tags=71%, list=14%, signal=61%	COL5A1/COL3A1/PBX3/COL1A1/GPC6/YAP1/TEAD2/TEAD1/FN1/EDNRA/SNAI2/SPARC
WP3850	Factors and pathways affecting insulin like growth factor IGF1 Akt signaling	36	-0.53321	-1.80173	0.00253297	0.0120568	0.0071035	3834	tags=58%, list=20%, signal=47%	MAP1LC3A/SMAD2/PTEN/DEPTOR/RPTOR/EIF2B2/RPS6KB1/WASL/PRKAB1/SMAD3/ITGB1/GSK3B/MAPKAP1/MTOR/TNFRSF1A/IRS1/NFKB1/IGF1R/ILK/IGFBP5/IGF1
WP4879	Overlap between signal transduction pathways contributing to LMNA laminopathies	55	-0.481533	-1.77979	0.00256749	0.0120568	0.0071035	3405	tags=40%, list=18%, signal=33%	SMAD3/CTSK/CSNK1A1/TLE1/GSK3B/ZMPSTE24/AGO2/DICER1/TGFB2/RB1/ICMT/JUNB/TCF7L2/HDAC1/TMPO/TGFB1/CTNNB1/CREBBP/CDK4/LEF1/EMD/ACTB
WP2038	Microtubule cytoskeleton regulation	46	-0.492949	-1.74901	0.00249918	0.0120568	0.0071035	5514	tags=52%, list=29%, signal=37%	AURKB/MAPKAPK2/PRKCA/TRIO/TAOK1/MARK2/CDC42/ABL1/SPRED1/STAT3/APC/DIAPH1/GSK3B/CLIP1/CLASP1/ROCK1/MAPRE1/CDK1/PRKACA/F2RL2/DPYSL2/PAK1/MAP1B/RAC1
WP5293	Acute myeloid leukemia	64	-0.457864	-1.71932	0.00256434	0.0120568	0.0071035	4672	tags=42%, list=25%, signal=32%	PIK3R2/SOS2/DUSP6/GLI1/ARAF/JUP/STAT3/SOS1/RPS6KB1/CCNA2/RELA/CCND1/AKT2/KRAS/RARA/CD14/RUNX1T1/MTOR/TCF7L2/NFKB1/MAPK1/GRB2/PIK3R1/RAF1/MAPK3/MYC/LEF1
WP3286	Copper homeostasis	51	-0.472311	-1.70789	0.00259201	0.0120903	0.00712323	4430	tags=45%, list=24%, signal=35%	MDM2/MT1F/ADAM17/SLC11A2/APC/MT1H/COX17/CCND1/SP1/GSK3B/MT1X/MTF2/ADAM10/BACE1/MTF1/MT2A/SLC31A1/SOD1/STEAP1/TP53/COMMD1/APP/ATOX1
WP2839	Hair follicle development organogenesis part 2 of 3	31	-0.543969	-1.77888	0.00263821	0.0122237	0.00720186	3867	tags=42%, list=21%, signal=33%	GTPBP4/FGFR2/CCND1/ITGB1/NFKB1/SNAI1/CTNNB1/CCND2/WNT5A/MYC/PTCH1/LEF1/CDH1
WP712	Estrogen signaling	22	-0.598754	-1.80675	0.00266073	0.0122464	0.00721523	3314	tags=55%, list=18%, signal=45%	GNAS/ESR1/MAPK9/SP1/CREB1/MAPK14/FOS/NFKB1/MAPK1/PRKACA/GPER1/GNB1
WP28	Selenium metabolism and selenoproteins	45	-0.498078	-1.76238	0.00272319	0.0124514	0.00733602	5214	tags=53%, list=28%, signal=39%	GPX4/EEFSEC/GPX3/POU2F1/GPX1/TXNRD1/SELENOK/SELENOI/SARS1/RELA/SELENOM/SECISBP2/SP1/SELENOT/SELENOP/FOS/NFKB1/SELENOW/SELENOF/SELENOS/SELENON/NFE2L2/RPL30/DIO2
WP2879	Farnesoid X receptor pathway	18	0.563303	1.89347	0.00276429	0.0124752	0.00735003	6969	tags=83%, list=37%, signal=53%	CYP8B1/BAAT/FGF19/NR0B2/CYP3A4/SULT2A1/IRS2/ABCB11/SLC10A1/ABCB4/IP6K3/CYP7A1/SLC27A5/UGT2B4/NR1H4
WP4880	Host pathogen interaction of human coronaviruses interferon induction	33	-0.530558	-1.74662	0.00275366	0.0124752	0.00735003	6489	tags=64%, list=34%, signal=42%	JUN/TRAF3/MAPK8/IFIH1/TRAF6/OAS3/IFNAR2/STAT1/EIF2AK2/RIGI/MAP3K7/RIPK1/IFNAR1/IRF9/JAK1/MAPK14/FOS/NFKB1/STAT2/MYD88/NFKBIA
WP5382	TGFB Smad signaling	12	-0.708378	-1.83083	0.00281835	0.0126068	0.00742753	3405	tags=58%, list=18%, signal=48%	SMAD3/CCN2/SMAD4/POSTN/YWHAG/WWTR1/SPARC
WP4313	Ferroptosis	62	-0.449591	-1.6833	0.00282972	0.0126068	0.00742753	2838	tags=29%, list=15%, signal=25%	SLC3A2/SLC38A1/CHMP5/TFRC/GSS/VDAC3/HSPB1/NCOA4/CYBB/SLC40A1/FTH1/PCBP1/HMOX1/FDFT1/CISD1/TP53/GCLC/FTL
WP4357	NRF2 ARE regulation	23	-0.589494	-1.80107	0.00285897	0.0126559	0.00745652	2988	tags=35%, list=16%, signal=29%	GSK3B/CUL3/YES1/NFE2L2/AIMP2/HMOX1/RBX1/GCLC
WP241	One carbon metabolism	26	-0.576469	-1.79379	0.0029032	0.0127704	0.00752395	2692	tags=38%, list=14%, signal=33%	MTFMT/MTRR/AHCY/TCN2/DNMT1/SHMT2/MTHFD1/DHFR/ATIC/TYMS
WP4906	3q29 copy number variation syndrome	59	-0.452446	-1.68314	0.00297281	0.0129426	0.00762541	4095	tags=51%, list=22%, signal=40%	CEP350/UBE2N/DYNC2H1/UBXN7/DLG1/PIGM/CEP43/RNF8/CEP19/H2BC21/NCBP2/DYNC2I1/MAD2L1BP/DYNLRB1/MYCBP2/PAK2/RNF168/DYNLL2/DYNLRB2/TFRC/HIF1A/TGFB1/ADAM10/SLC40A1/PCYT1A/NCBP1/DYNLT3/MYC/DYNLL1/DYNLT1
WP4298	Acute viral myocarditis	85	-0.423055	-1.64655	0.0029796	0.0129426	0.00762541	5152	tags=39%, list=27%, signal=28%	CASP3/PYCARD/CD4/ABL1/STAT1/CASP1/STAT3/SOS1/RASA1/DAG1/CASP2/CCND1/BNIP2/GSK3B/EIF4G1/CASP6/CD55/JAK1/CREB1/HLA-DMA/TGFB1/MAPK1/ENDOG/CYCS/PIK3R1/PABPC1/MAPK3/SGCB/PARP1/ILK/CAV1/EIF4G2/ACTB
WP2828	Bladder cancer	37	-0.514121	-1.74773	0.00306178	0.013217	0.00778708	3443	tags=46%, list=18%, signal=38%	PIK3R2/MDM2/ARAF/CCND1/KRAS/VEGFA/RB1/EGFR/MAPK1/PIK3R1/RAF1/THBS1/TP53/MYC/CDK4/CDH1/MMP2
WP395	IL4 signaling	50	-0.47757	-1.72548	0.00319109	0.0136902	0.00806585	4885	tags=48%, list=26%, signal=36%	IL2RG/GAB2/PIK3R2/STAT1/STAT3/CBL/SOS1/RPS6KB1/PTPN11/RELA/JAK1/MAPK14/IRS1/FOS/NFKB1/MAPK1/GRB2/FLNA/PIK3R1/SHC1/ATF2/EP300/MAPK3/NFKBIA
WP247	Small ligand GPCRs	18	0.559596	1.88101	0.00326655	0.0138847	0.00818045	7434	tags=94%, list=39%, signal=57%	MTNR1A/PTGER2/GPR50/CNR2/PTGER3/PTGIR/PTGER1/MTNR1B/TBXA2R/PTGFR/PTAFR/PTGDR/PTGER4/S1PR2/S1PR4/CNR1/LPAR1
WP524	G13 signaling	38	-0.513546	-1.7612	0.00327638	0.0138847	0.00818045	4789	tags=53%, list=25%, signal=39%	PIP4K2A/CDC42/PIK3R2/RHPN2/ROCK2/RPS6KB1/WASL/IQGAP2/GNA13/DIAPH1/CYFIP1/CIT/IQGAP1/CFL1/ROCK1/CALM1/RHOA/ARHGDIB/RAC1/PFN1
WP5220	Metabolic reprogramming in pancreatic cancer	41	-0.49122	-1.71428	0.00332552	0.0140075	0.0082528	6834	tags=68%, list=36%, signal=44%	UAP1/GNPNAT1/RPE/DLD/HK1/GFPT1/BCKDHA/PDHX/SLC1A5/SLC16A1/BCAT2/PFKL/ME1/MDH1/CS/PGM3/SLC2A1/GOT1/SOAT1/KRAS/SLC16A4/ACLY/CARM1/PDHA1/PKM/PDHB/TP53/GPI
WP5289	Axon guidance	71	-0.443164	-1.68685	0.00346646	0.0145132	0.00855075	4892	tags=42%, list=26%, signal=31%	SLIT2/CDC42/ABL1/LRIG2/SRGAP2/PLXNA1/SEMA3A/RASA1/RYK/PARD3/ENAH/ITGB1/GSK3B/ROBO1/CFL1/ARHGEF12/BMPR1B/NRP1/ROCK1/MAPK1/RAF1/DPYSL2/BMPR2/MET/ILK/WNT5A/RAC1/PTCH1/CXCL12/MYL12B
WP4629	Aerobic glycolysis	11	-0.716967	-1.79604	0.0035679	0.0148484	0.00874826	1340	tags=45%, list=7%, signal=42%	TPI1/PKM/GAPDH/ENO1/GPI
WP3414	Initiation of transcription and translation elongation at the HIV 1 LTR	30	-0.537023	-1.73309	0.00362246	0.0148971	0.00877694	6434	tags=63%, list=34%, signal=42%	HDAC3/HDAC8/PPP3CB/NELFE/HDAC4/HEXIM1/NFATC3/RELA/SP1/CCNT1/SUPT5H/PPP3R1/HDAC1/NFKB1/HDAC2/NELFCD/CREBBP/EP300/NFKBIA
WP3995	Prion disease pathway	30	-0.536794	-1.73235	0.00362246	0.0148971	0.00877694	4482	tags=50%, list=24%, signal=38%	EBF1/STAT3/BCL11A/RFX5/CHD2/FGFR1/CREB1/CTCF/NFKB1/MAPK1/RAD21/EP300/MAPK3/SMC3/HSPA5
WP4815	Glycosaminoglycan degradation	17	-0.646122	-1.81372	0.00367547	0.0150262	0.008853	2380	tags=35%, list=13%, signal=31%	HEXB/HGSNAT/GNS/GLB1/GUSB/HEXA
WP4206	Hereditary leiomyomatosis and renal cell carcinoma pathway	20	-0.606816	-1.79537	0.00373036	0.0151614	0.00893266	4629	tags=65%, list=25%, signal=49%	ACACA/SLC2A1/SLC11A2/PRKAB1/CUL3/VEGFA/HIF1A/PDHA1/PRKAG1/PDHB/NFE2L2/TP53/RPS6
WP2363	Gastric cancer network 2	29	-0.556133	-1.78214	0.00384616	0.0155412	0.0091564	4844	tags=69%, list=26%, signal=51%	LBR/LMNB2/FAM91A1/ATAD2/DSCC1/RFC3/CACYBP/MTDH/RFC4/OTUD5/EGFR/CEBPZ/S100A6/FANCI/CTNNB1/CHTF8/UBE2T/TP53/TOP2A/MYC
WP4542	Leukocyte intrinsic Hippo pathway functions	34	-0.514789	-1.70527	0.00399498	0.0160492	0.00945571	2697	tags=35%, list=14%, signal=30%	MOB1A/YAP1/RAB13/YWHAQ/MAPK14/TEAD2/MST1/TEAD1/RHOA/MIR21/PRDM1/RAC1
WP2289	Drug induction of bile acid pathway	17	0.56228	1.8652	0.0042295	0.0167455	0.00986597	7246	tags=82%, list=38%, signal=51%	NR1I2/BAAT/NR1I3/ABCC2/CYP3A4/SLC51A/SULT2A1/ABCB11/SLC10A1/VDR/ABCC3/CYP7A1/NR1H4/SLCO1B1
WP2380	Brain derived neurotrophic factor BDNF signaling	134	-0.383281	-1.57952	0.00424059	0.0167455	0.00986597	4752	tags=40%, list=25%, signal=30%	NCK2/MARCKS/TRAF6/DLG1/MAP3K2/TSC2/CASP3/CDC42/PIK3R2/RANBP9/CDKL5/STAT1/PRKCD/STAT3/ADAM17/LINGO1/VAV2/RPS6KA3/NSF/APC/RPS6KB1/RHOG/PTPN11/RELA/KIDINS220/MAPK9/CYFIP1/MAP3K1/GSK3B/YBX1/EIF2S1/CREB1/PLCG1/MTOR/MAPK14/IRS1/CFL1/NFKB1/MAPK1/GRB2/FRS2/PIK3R1/SHC1/RAF1/CTNNB1/DPYSL2/MAPK3/EIF2S2/NFKBIA/RPS6/EEF2/RAC1/CDH2/RACK1
WP5417	Cell lineage map for neuronal differentiation	128	0.259294	1.44005	0.00419912	0.0167455	0.00986597	5150	tags=50%, list=27%, signal=37%	HTR5A/CLDN11/GATA6/SLC17A6/ALDH1L1/ACHE/SLC18A3/SLC17A7/DLG2/FEV/HTR1A/DCX/UNC13A/ESRRB/SLC6A3/ADRA2B/SLC6A1/RBFOX3/MIXL1/TBXT/SOX2/FABP7/MOG/GATA4/HOMER3/ERAS/PAX3/TH/SLC6A4/SOX10/HNF4A/SLC1A3/CHAT/FGF4/LMX1B/CACNG2/GAD1/GRIN2B/BSN/SLC6A5/GRIN1/DPPA2/SNAP25/DLL1/RIMBP2/GFAP/HES5/SLC6A2/ZFP42/GAD2/TBR1/KRT15/NGFR/AQP4/FOXD3/PAX6/NODAL/SHANK1/HES3/OLIG2/SYP/LHX1/GABBR2/ADRA2C
WP3863	T cell antigen receptor TCR pathway during Staphylococcus aureus infection	62	-0.440495	-1.64925	0.00427851	0.0167998	0.00989794	4112	tags=32%, list=22%, signal=25%	CBL/SOS1/MAP3K7/DAG1/MAPK9/GSK3B/BCL10/PLCG1/FOS/NFKB1/GRB2/CALM1/AHSA1/RAF1/PTPRC/PAK1/MAPK3/NFKBIA/CHP1/CDK4
WP5437	GNAQ pathways in port wine stain	21	-0.60884	-1.82862	0.00433051	0.0169085	0.00996197	2697	tags=38%, list=14%, signal=33%	YAP1/MTOR/NFKB1/MAPK1/RAF1/RHOA/MAPK3/RAC1
WP481	Insulin signaling	158	-0.362729	-1.52757	0.00464237	0.0180248	0.0106197	5373	tags=51%, list=29%, signal=37%	TBC1D4/PFKM/MAP4K5/MAP3K13/MAP3K3/PRKCZ/GYG1/STX4/PIK3CA/PTPN1/JUN/MAP3K4/PIK3C3/MAPK8/FLOT2/TSC1/INPP4A/GAB1/PRKAA1/CRK/PTEN/MINK1/GYS1/MAP3K2/INPPL1/PRKCA/TSC2/PFKL/RAB4A/MAP3K12/GSK3A/CYTH3/PIK3R2/SOS2/PRKCD/MYO1C/CBL/SLC2A1/RPS6KA3/SOS1/PRKCH/RPS6KB1/SRF/MAP3K7/KIF3A/SNAP23/PTPN11/PIK3R4/AKT2/MAPK9/MAP3K1/MAPK6/PRKCI/GRB14/GSK3B/CBLB/RPS6KA2/CAP1/RHEB/FLOT1/MTOR/MAPK14/IRS1/RHOJ/PIK3C2A/FOS/M…
WP5118	SMC1 SMC3 role in DNA damage Cornelia de Lange Syndrome	11	-0.709713	-1.77787	0.00474734	0.01833	0.0107995	5481	tags=100%, list=29%, signal=71%	ATM/MDC1/NBN/BRCA1/MRE11/PAXIP1/RAD50/RAD21/SMC1A/SMC3
WP4747	Netrin UNC5B signaling	52	-0.473238	-1.72056	0.00497174	0.0190046	0.011197	2697	tags=29%, list=14%, signal=25%	YAP1/NEO1/CDH5/CCN2/MAPK14/CIP2A/ARHGEF12/MAPK1/RAF1/RHOA/CCL2/MAPK3/PPP1CA/TP53/RAC1
WP4786	Type I collagen synthesis in the context of osteogenesis imperfecta	33	-0.513892	-1.69175	0.00497675	0.0190046	0.011197	5403	tags=61%, list=29%, signal=43%	COL1A1/COLGALT1/TMEM38B/MBTPS1/COL1A2/P4HA2/BMP1/LRP6/P3H2/CRTAP/MBTPS2/SERPINF1/P3H1/P4HB/PLOD1/MIA3/PPIB/FKBP10/LOX/SERPINH1
WP4220	Neurotransmitter disorders	10	0.672204	1.82735	0.0051775	0.0196632	0.011585	6186	tags=100%, list=33%, signal=67%	TPH2/SLC6A3/TH/MAOA/DDC/DBH/PNMT/SLC18A2/COMT/TPH1
WP384	Apoptosis modulation by HSP70	18	-0.61323	-1.75823	0.00520806	0.0196718	0.01159	3518	tags=44%, list=19%, signal=36%	CASP2/MAP3K1/RIPK1/CASP6/TNFRSF1A/NFKB1/CYCS/AIFM1
WP4925	Unfolded protein response	23	-0.56887	-1.73806	0.00532445	0.0200027	0.011785	4936	tags=52%, list=26%, signal=39%	MBTPS1/TNFRSF10B/RTCB/PMAIP1/CASP2/ATF6/ATF4/MBTPS2/EIF2S1/NFE2L2/TP53/HSPA5
WP5385	Growth factors and hormones in beta cell proliferation	23	-0.567896	-1.73508	0.00542988	0.0202891	0.0119537	3358	tags=48%, list=18%, signal=39%	CRTC2/AKT2/KRAS/FOXM1/MAPK1/IGF1R/MAPK3/MYC/CDK4/IGF1/CDK2
WP2018	RANKL RANK signaling	49	-0.465342	-1.68105	0.00547741	0.0203572	0.0119939	6489	tags=59%, list=34%, signal=39%	JUN/TRAF3/MAPK8/PTK2/TRAF5/MITF/TRAF6/GAB2/CDC42/PIK3R2/STAT1/CBL/MAP3K7/RELA/FHL2/AKT2/MAPK9/PLCG1/MTOR/MAPK14/FOS/NFKB1/MAPK1/PIK3R1/PAPSS2/TAB2/MAPK3/NFKBIA/RAC1
WP2586	Aryl hydrocarbon receptor pathway	42	-0.483744	-1.69361	0.0057148	0.0211265	0.0124471	4343	tags=50%, list=23%, signal=39%	CDKN1B/ESR1/ARNT/RELA/AHR/KRAS/VEGFA/RB1/CYP1B1/EGFR/NCOR2/NFKB1/MAPK1/HSP90AA1/RAF1/NRIP1/NFE2L2/EP300/MYC/GCLC/CDK2
WP5401	7q11 23 distal copy number variation	22	-0.575816	-1.73753	0.00604263	0.0222202	0.0130915	2407	tags=41%, list=13%, signal=36%	STYXL1/YWHAG/HSPB1/G3BP1/RAF1/MDH2/RHBDD2/TMEM120B/SNORA14A
WP4521	Glycosylation and related congenital defects	24	-0.563706	-1.7264	0.00642426	0.0234993	0.0138451	5218	tags=58%, list=28%, signal=42%	DPM2/MPI/ALG6/PMM2/ALG13/MGAT2/MOGS/TUSC3/ALG8/ALG14/ALG3/DPAGT1/B4GALT1/MPDU1
WP4874	CAMKK2 pathway	108	-0.391819	-1.57976	0.00655807	0.0238631	0.0140595	4746	tags=33%, list=25%, signal=25%	SLC38A5/ATP1B2/ACACA/STIM1/MX2/SLC2A1/CAMKK2/CRTC2/RPS6KB1/SPINT1/RELA/CCND1/S100A8/GIT1/DNM1L/CREB1/MTOR/HIF1A/MAPK1/CALM1/RASGRP1/PFKFB3/RAF1/MID1/PAK1/NFE2L2/EP300/MAPK3/PARP1/SMC1A/HMOX1/RPS6/CCL5/RAC1/CDH1/CYB5R3
WP1541	Energy metabolism	46	-0.466828	-1.65633	0.00664951	0.0239832	0.0141302	3795	tags=35%, list=20%, signal=28%	MEF2D/PRKAB1/NCOA1/GSK3B/PPP3R1/MED1/CREB1/MAPK14/HDAC1/PRKAG1/ATF2/TFAM/PRMT1/EP300/PPRC1/UCP2
WP2355	Corticotropin releasing hormone signaling	89	-0.404308	-1.58893	0.00666008	0.0239832	0.0141302	5173	tags=39%, list=27%, signal=29%	PRKCA/CASP3/GNAS/GNA11/ACACA/PRKCD/JUP/NCOA2/RAP1B/RELA/MAPK9/SP1/PRKCI/GSK3B/IL18/CREB1/JUNB/PLCG1/MAPK14/FOS/NFKB1/TGFB1/MAPK1/ECE1/HSP90AA1/RAF1/CTNNB1/RHOA/GNB1/MAPK3/PARP1/GNAI2/NFKBIA/TCF4/GJA1
WP5367	Rubinstein Taybi syndrome 1	15	-0.639936	-1.74022	0.0068243	0.0243374	0.0143389	3912	tags=60%, list=21%, signal=48%	DDX21/NCOA3/SMAD4/CREB1/CLOCK/POLR1E/CREBBP/PCNA/FBL
WP2815	Mammary gland development pathway Involution Stage 4 of 4	10	-0.706266	-1.73176	0.00682849	0.0243374	0.0143389	1476	tags=40%, list=8%, signal=37%	IL6ST/TP53/MYC/CDH1
WP69	T cell receptor signaling	75	-0.41361	-1.58335	0.00703157	0.0249334	0.01469	4887	tags=36%, list=26%, signal=27%	CD4/GAB2/CDC42/PIK3R2/PRKCD/CBL/SOS1/MAP3K7/PTPN11/RELA/MAPK9/CBLB/BCL10/CREB1/PLCG1/MAPK14/FOS/NFKB1/MAPK1/GRB2/PIK3R1/SHC1/RAF1/PAK1/ATF2/MAPK3/NFKBIA
WP3612	Photodynamic therapy induced NFE2L2 NRF2 survival signaling	23	-0.554039	-1.69274	0.00753852	0.026461	0.01559	3038	tags=39%, list=16%, signal=33%	ABCG2/SRXN1/MAPK14/FOS/EPHX1/NFE2L2/HMOX1/GCLC/GSTP1
WP2795	Cardiac hypertrophic response	53	-0.451765	-1.65058	0.0075174	0.026461	0.01559	4128	tags=34%, list=22%, signal=27%	CDK7/MAP3K7/FGFR2/AKT2/MAP3K1/GSK3B/MTOR/TNFRSF1A/MAPK14/NFKB1/TGFB1/MAPK1/CALM1/PRKD1/RAF1/MAPK3/RAC1/IGF1
WP5280	Glucocorticoid biosynthesis	14	0.568729	1.772	0.0075849	0.02649	0.0156071	6252	tags=71%, list=33%, signal=48%	AKR1C1/AKR1C3/CYP11B2/CYP3A4/CYP21A2/AKR1D1/CYP11B1/HSD11B1/SRD5A1/SRD5A2
WP3	Transcriptional activation by NRF2 in response to phytochemicals	15	-0.635012	-1.72683	0.00785653	0.0273014	0.0160852	987	tags=27%, list=5%, signal=25%	NFE2L2/AIMP2/HMOX1/GCLC
WP5269	Genetic causes of porto sinusoidal vascular disease	34	-0.496652	-1.64519	0.00802941	0.0277634	0.0163574	5401	tags=53%, list=29%, signal=38%	EIF6/NCF4/EOGT/CDC42/DGUOK/ESR1/SHCBP1/RBPJ/SBDS/SP1/CYBA/NFKB1/MAPK1/CYBB/GTF2I/MAPK3/RAC1/CHCHD2
WP4153	Degradation pathway of sphingolipids including diseases	15	-0.630303	-1.71403	0.00877406	0.0300393	0.0176983	2787	tags=53%, list=15%, signal=45%	SCARB2/HEXB/GBA1/GM2A/PSAP/GLB1/HEXA/GLA
WP400	p38 MAPK signaling	34	-0.491672	-1.62869	0.00873639	0.0300393	0.0176983	3795	tags=56%, list=20%, signal=45%	MAPKAPK5/CDC42/STAT1/MEF2D/MAP3K7/HMGN1/MAP3K1/RIPK1/TGFB2/CREB1/MAPK14/HSPB1/DAXX/GRB2/MAX/SHC1/ATF2/MYC/RAC1
WP5365	4p16 3 copy number variation	28	-0.51509	-1.63072	0.00887627	0.0302402	0.0178167	5622	tags=64%, list=30%, signal=45%	GAB1/ERI1/NELFE/LETM1/BCS1L/SCARNA22/CBL/NSD2/SOS1/PLCG1/TACC3/MAPK1/GRB2/FRS2/NELFCD/PIK3R1/CKAP5/MAPK3
WP3873	RIOK1 and RIOK2 in EGFR and PI3K mediated tumorigenesis	15	-0.629054	-1.71063	0.00900345	0.0305239	0.0179838	3358	tags=67%, list=18%, signal=55%	AKT3/PTEN/RIOK1/AKT2/MAPKAP1/EGFR/MTOR/RIOK2/TP53/RPL11
WP4537	Hippo YAP signaling	22	-0.561456	-1.6942	0.00967882	0.032521	0.0191604	2697	tags=50%, list=14%, signal=43%	MINK1/LATS1/STK38L/SAV1/YAP1/MAP4K3/TEAD2/MST1/TEAD1/WWTR1/MAP4K4
WP304	Kit receptor signaling	53	-0.446253	-1.63044	0.00973291	0.032521	0.0191604	5173	tags=38%, list=27%, signal=27%	PRKCA/GAB2/PIK3R2/STAT1/STAT3/CBL/RPS6KA3/SOS1/RPS6KB1/PTPN11/PLCG1/MAPK14/MAPK1/GRB2/PIK3R1/SHC1/RAF1/EP300/MAPK3/RPS6
WP4255	Non small cell lung cancer	69	-0.422115	-1.60409	0.00972547	0.032521	0.0191604	7022	tags=52%, list=37%, signal=33%	ERBB2/STAT5A/BAK1/PIK3CA/STAT5B/CDK6/BAX/CDKN1A/AKT3/RXRB/DDB2/E2F3/PRKCA/CASP3/PIK3R2/SOS2/ARAF/STK4/STAT3/SOS1/CCND1/AKT2/KRAS/RB1/EML4/EGFR/PLCG1/MAPK1/GRB2/CYCS/PIK3R1/RAF1/MAPK3/CRABP2/TP53/CDK4
WP399	Wnt signaling and pluripotency	95	-0.383033	-1.51712	0.00978342	0.0325334	0.0191677	3904	tags=32%, list=21%, signal=25%	NFYA/PRKCH/APC/LRP6/PPP2R5E/MAP3K7/CCND1/MAPK9/PAFAH1B1/PRKCI/GSK3B/NLK/RACGAP1/ZBTB33/PPP2R3A/TCF7L2/CD44/PRKD1/PPP2R2C/CTNNB1/RHOA/CCND2/CREBBP/EP300/PPP2R1A/TP53/WNT5A/MYC/LEF1/MMP7
WP3998	Prader Willi and Angelman syndrome	95	-0.381773	-1.51213	0.00995657	0.0329515	0.0194141	3933	tags=36%, list=21%, signal=28%	RANBP2/NUP107/RAE1/TUBGCP4/NUP210/CCND1/NUP37/CYFIP1/NUP205/SEH1L/NUP88/NUP133/TUBGCP2/RB1/NUP58/NUP98/NUP43/FMR1/SEC13/NUP160/NUP188/NUP85/NUP155/NUP93/PCM1/NDC1/CCND2/TPR/CDC6/NUP214/MDM4/TP53/DLX5/CDK4
WP5049	Glycolysis in senescence	11	-0.680813	-1.70547	0.0107268	0.0353325	0.0208169	2714	tags=45%, list=14%, signal=39%	RB1/PKM/GAPDH/ENO1/TP53
WP4259	Disorders of folate metabolism and transport	18	-0.585087	-1.67754	0.0112429	0.0368577	0.0217155	1642	tags=33%, list=9%, signal=30%	QDPR/SHMT2/MTHFD1/DHFR/ATIC/TYMS
WP4628	Aerobic glycolysis augmented	12	-0.665127	-1.71904	0.0115006	0.0375254	0.0221089	1340	tags=42%, list=7%, signal=39%	TPI1/PKM/GAPDH/ENO1/GPI
WP15	Selenium micronutrient network	81	-0.403063	-1.56504	0.0115831	0.0376181	0.0221635	1466	tags=20%, list=8%, signal=18%	PRDX3/SELENOW/SELENOF/PLAT/SELENOS/SELENON/CCL2/CAT/PRDX1/SOD1/PRDX5/KMO/PRDX4/DIO2/TXN/HBB
WP4262	Breast cancer pathway	148	-0.349192	-1.46039	0.0121849	0.0393883	0.0232064	4768	tags=36%, list=25%, signal=27%	BRCA2/PIK3R2/SOS2/NBN/DVL3/BRCA1/ARAF/ESR1/MRE11/SOS1/APC/LRP6/RPS6KB1/RAD51/CCND1/AKT2/NCOA3/KRAS/SP1/CSNK1A1/NCOA1/GSK3B/FGFR1/RAD50/RB1/ATR/EGFR/MTOR/TCF7L2/CSNK2A3/FOS/HEY2/MAPK1/HEYL/GRB2/PIK3R1/IGF1R/SHC1/SKP1/RAF1/CTNNB1/MAPK3/CSNK2A2/PARP1/CSNK2B/PGR/TP53/WNT5A/MYC/CDK4/LEF1/SFRP4/IGF1
WP3664	Regulation of Wnt B catenin signaling by small molecule compounds	17	-0.604962	-1.69818	0.012354	0.0395671	0.0233118	3876	tags=59%, list=21%, signal=47%	APC/TNKS/CSNK1A1/GSK3B/LRP1/CTNNB1/MBOAT1/TCF4/LEF1/SFRP4
WP2916	Interactome of polycomb repressive complex 2 PRC2	15	-0.615876	-1.67479	0.0123329	0.0395671	0.0233118	2894	tags=60%, list=15%, signal=51%	SUZ12/RBBP4/SETX/MTF2/JARID2/STK38/RBBP7/BCLAF1/THRAP3
WP5351	Kleefstra syndrome	27	-0.538477	-1.69894	0.0125538	0.0399442	0.0235339	6379	tags=74%, list=34%, signal=49%	BAP1/KDM6A/MBD5/NCOA6/SMARCA2/ASXL1/SMARCC2/ARID1B/RBBP5/PAXIP1/ARID1A/WDR5/DPY30/SMARCD1/H3-3B/SMARCC1/ACTL6A/SMARCA4/KMT2C/SMARCB1
WP408	Oxidative stress response	30	-0.505507	-1.63138	0.0125867	0.0399442	0.0235339	4334	tags=57%, list=23%, signal=44%	GPX1/TXNRD1/MGST1/TXN2/SP1/NFIX/MT1X/JUNB/MAPK14/FOS/NFKB1/CYBB/NFE2L2/CAT/SOD1/HMOX1/GCLC
WP185	Integrin mediated cell adhesion	95	-0.375875	-1.48877	0.012727	0.0402059	0.0236881	4816	tags=37%, list=26%, signal=28%	CAPN7/CDC42/PIK3R2/ROCK2/ITGB6/ARAF/VAV2/ITGA5/SOS1/ITGB5/RAP1B/AKT2/TLN1/PAK2/MAPK6/ITGAV/ITGB1/ZYX/DOCK1/SELENOP/ROCK1/MAPK1/GRB2/GIT2/CAPN1/CAPN2/SHC1/RAF1/VCL/PAK1/ITGA6/ILK/CAV1/CAPNS1/RAC1
WP2036	TNF related weak inducer of apoptosis TWEAK signaling	37	-0.472563	-1.60646	0.01316	0.0413854	0.024383	3760	tags=41%, list=20%, signal=33%	MAP3K7/RELA/AKT2/MAPK9/RIPK1/GSK3B/MAPK14/HDAC1/NFKB1/MAPK1/RAF1/CTNNB1/MAPK3/NFKBIA/RAC1
WP5036	Angiotensin II receptor type 1 pathway	28	-0.500325	-1.58398	0.0132498	0.0414802	0.0244389	3591	tags=46%, list=19%, signal=38%	PTPN11/SMAD3/SP1/CCN2/SMAD4/PDGFD/ACTA2/HIF1A/TGFB1/MAPK1/IL6ST/RAF1/RACK1
WP2853	Endoderm differentiation	138	-0.35115	-1.45415	0.0134598	0.0419486	0.0247149	3876	tags=30%, list=21%, signal=24%	APC/LRPPRC/CDC73/CAND1/TOX/PAF1/SMAD3/TRIM5/KDM4A/NAA15/PIAS1/ELP4/MTF2/NLK/WDHD1/CTR9/RGS10/SMAD4/CUL4B/CEBPZ/ASCC3/JARID2/ELAVL1/RFX7/BPTF/TGFB1/DDAH1/C1QBP/PABPC1/PBX1/LEO1/CTNNB1/ZNF462/RTF1/EXT1/LAMC1/DAB2/APP/TCF4/LEF1/SFRP1
WP2371	Parkinson 39 s disease pathway	35	-0.490503	-1.63761	0.014397	0.0443459	0.0261273	2819	tags=37%, list=15%, signal=32%	CASP6/ATXN2/UBE2L6/EPRS1/MAPK14/UBE2J1/CYCS/UBB/CCNE2/UBA1/UBE2L3/UCHL1/SYT11
WP4719	Eicosanoid metabolism via cyclooxygenases COX	30	0.403262	1.59942	0.0144204	0.0443459	0.0261273	4936	tags=53%, list=26%, signal=39%	CYP4A11/HPGD/CYP4F2/PTGIS/PLA2G4A/PLA2G5/CYP4A22/PTGDR2/CYP4F12/PRXL2B/PTGIR/PPARG/PTGES/TBXA2R/PTGFR/PTGDR
WP4564	Neural crest cell migration during development	37	-0.469416	-1.59576	0.0143473	0.0443459	0.0261273	3379	tags=30%, list=18%, signal=24%	PIK3R4/AKT2/PAK2/FOS/RHOA/F2RL2/PAK1/CDH11/ARF1/RAC1/MMP2
WP3613	Photodynamic therapy induced unfolded protein response	26	-0.529715	-1.64831	0.0146861	0.044964	0.0264915	1846	tags=42%, list=10%, signal=38%	DNAJB9/ATF6/ATF4/NARS1/DNAJB11/PDIA6/DNAJC3/NFE2L2/UBE2E1/HSPA5/CALR
WP3945	TYROBP causal network in microglia	57	-0.416121	-1.53908	0.0155879	0.0475159	0.027995	6176	tags=42%, list=33%, signal=28%	ELF4/SLC1A5/ZFP36L2/LHFPL2/SPP1/KCNE3/PYCARD/IGSF6/CD4/GIMAP2/GPX1/GAL3ST4/TMEM106A/TYROBP/FKBP15/CREB3L2/IL18/NCKAP1L/CXCL16/RNASE6/C1QC/C3/IL13RA1/SFT2D2
WP5407	15q11q13 copy number variation	50	-0.433597	-1.56661	0.0157135	0.0476894	0.0280972	2547	tags=30%, list=14%, signal=26%	SMC6/CDC42BPB/NSMCE1/FANCD2/HDAC1/SIN3A/CALM1/FANCI/CANX/CREBBP/TJP1/CCL5/APP/SERPINH1/GJA1
WP3874	Canonical and non canonical TGF B signaling	17	-0.592539	-1.66331	0.0168875	0.0510297	0.0300652	6607	tags=76%, list=35%, signal=50%	BMPR1A/MAPK8/SMAD2/LOXL1/BMP1/LOXL2/SMAD3/MAPK9/SMAD4/MAPK14/TGFB1/BMPR2/LOX
WP2643	Nanoparticle mediated activation of receptor signaling	26	-0.525083	-1.63389	0.0170104	0.0511786	0.0301529	3965	tags=58%, list=21%, signal=46%	MAPK8/AKT3/PTK2/COL1A1/SOS1/TLN1/MAPK9/KRAS/ITGB1/EGFR/MAPK14/MAPK1/GRB2/RAF1/FN1
WP4197	Immune response to tuberculosis	21	-0.565271	-1.69776	0.0172789	0.0517622	0.0304968	5326	tags=52%, list=28%, signal=38%	MX1/IFNAR2/STAT1/PIAS1/IFNAR1/IRF9/JAK1/IFNGR2/STAT2/PTPN2/IFITM1
WP2203	Thymic stromal lymphopoietin TSLP signaling	37	-0.464256	-1.57822	0.0175135	0.05224	0.0307783	4885	tags=38%, list=26%, signal=28%	GAB2/STAT1/STAT3/PTPN11/RELA/MAPK9/YES1/JAK1/MAPK14/NFKB1/MAPK1/MAPK3/NFKBIA/RPS6
WP2895	Differentiation of white and brown adipocyte	25	0.438146	1.62623	0.017839	0.0529835	0.0312163	5430	tags=60%, list=29%, signal=43%	CEBPA/ADIPOQ/MPZL2/HOXC9/EBF3/HOXC8/PRDM16/CIDEA/BMP2/SLC7A10/PPARG/LEP/HSPB7/PPARGC1B/ZIC1
WP4942	15q13 3 copy number variation syndrome	14	-0.60183	-1.60913	0.0181237	0.0536	0.0315796	2271	tags=36%, list=12%, signal=31%	FANCD2/ARHGAP11B/CREBBP/CCL5/SERPINH1
WP4190	Mevalonate arm of cholesterol biosynthesis pathway	13	-0.614648	-1.61607	0.01844	0.0536858	0.0316301	2722	tags=31%, list=14%, signal=26%	ACAT2/GGPS1/FDPS/FDFT1
WP4758	Nephrotic syndrome	45	-0.440296	-1.55792	0.0184617	0.0536858	0.0316301	4599	tags=40%, list=24%, signal=30%	LMNA/PDSS2/WDR73/PMM2/WT1/LAMB2/ZMPSTE24/SCARB2/PLCE1/TRPC6/CD151/ARHGDIA/YARS1/MYH9/EMP2/ANLN/ACTN4/PODXL
WP558	Complement and coagulation cascades	56	-0.416573	-1.5402	0.0184004	0.0536858	0.0316301	3215	tags=30%, list=17%, signal=25%	CFH/C1S/CD46/CD55/VWF/CLTC/CLU/PLAUR/PLAT/C1QC/LMAN1/C3/C1R/SERPING1/F2R/SERPINA1/CFI
WP2806	Complement system	91	-0.378127	-1.48831	0.0184422	0.0536858	0.0316301	3215	tags=26%, list=17%, signal=22%	CFH/CSNK1A1/FCGR3A/LAMB1/C1S/CD46/CD55/DCN/FKBP2/C1QBP/CD59/PLAUR/PRKACA/THBS1/C3/GNAI3/SERPING1/GNAI2/LAMC1/F13A1/CFI/TXN/RPS19/CALR
WP195	IL1 signaling	52	-0.437315	-1.58996	0.0185842	0.0538166	0.0317072	3760	tags=31%, list=20%, signal=25%	MAP3K7/PTPN11/RELA/MAPK9/MAP3K1/PLCG1/MAPK14/NFKB1/MAPK1/UBE2V1/PIK3R1/MYD88/ATF2/TAB2/MAPK3/NFKBIA
WP2035	Follicle stimulating hormone FSH signaling	24	-0.52527	-1.60869	0.0193145	0.0556994	0.0328165	2622	tags=38%, list=14%, signal=32%	RHEB/CREB1/MTOR/MAPK14/MAPK1/RAF1/PRKACA/MAPK3/RPS6
WP581	EPO receptor signaling	26	-0.516646	-1.60764	0.0197574	0.0567414	0.0334304	4557	tags=42%, list=24%, signal=32%	STAT1/STAT3/SOS1/RASA1/IRS1/MAPK1/GRB2/SHC1/RAF1/PTPRC/MAPK3
WP2637	Interleukin 1 IL 1 structural pathway	48	-0.444311	-1.59516	0.0200591	0.0573706	0.0338011	3760	tags=31%, list=20%, signal=25%	MAP3K7/RELA/MAPK9/MAP3K1/SAFB/MAPK14/FOS/NFKB1/MAPK1/MYD88/ATF2/TAB2/MAPK3/NFKBIA/MYC
WP4724	Omega 9 fatty acid synthesis	14	-0.597007	-1.59624	0.0202016	0.0575414	0.0339017	2614	tags=36%, list=14%, signal=31%	FADS1/SCD/ELOVL1/ELOVL5/FADS2
WP2447	Amyotrophic lateral sclerosis ALS	37	-0.457257	-1.55443	0.0216771	0.0614921	0.0362293	2971	tags=30%, list=16%, signal=25%	RAB5A/DERL1/NEFM/TNFRSF1A/MAPK14/DAXX/CST3/CAT/SOD1/TP53/RAC1
WP5443	Effects of MFN2 mutation	22	-0.527212	-1.59087	0.0226817	0.0638211	0.0376015	5152	tags=55%, list=27%, signal=40%	DYNC2H1/CASP3/KIF1B/SYPL1/DYNC2I1/RABAC1/DCTN1/DYNC1LI2/MFN2/ATAT1/DYNC1H1/TP53
WP4321	Thermogenesis	104	-0.367744	-1.47709	0.0226713	0.0638211	0.0376015	5227	tags=39%, list=28%, signal=29%	SMARCC2/TSC2/GNAS/ARID1B/ADCY3/PRKACB/SOS2/CREB3L4/RPS6KA3/SOS1/KDM3A/RPS6KB1/PRKAB1/SMARCE1/KRAS/CREB5/KDM3B/ZNF516/FGFR1/CREB3L2/RPS6KA2/ARID1A/RHEB/CREB1/SMARCD1/MTOR/MGLL/MAPK14/GRB2/FRS2/SMARCC1/PRKAG1/PRKACA/ACTL6A/KDM1A/ATF2/SMARCA4/RPS6/ACTG1/SMARCB1/ACTB
WP3896	Dengue 2 interactions with complement and coagulation cascades	57	-0.405947	-1.50145	0.0228023	0.0639016	0.037649	3215	tags=30%, list=17%, signal=25%	CFH/C1S/CD46/CD55/VWF/CLTC/CLU/PLAUR/PLAT/C1QC/LMAN1/C3/C1R/SERPING1/F2R/SERPINA1/CFI
WP4589	Major receptors targeted by epinephrine and norepinephrine	16	0.498951	1.63658	0.0233629	0.0652098	0.0384197	5640	tags=56%, list=30%, signal=39%	ADCY8/ADRA2B/ADRB2/ADRB1/ADCY1/ADCY10/ADRA2C/ADCY2/ADRA1D
WP3680	Physico chemical features and toxicity associated pathways	63	-0.405318	-1.51733	0.0234859	0.0652908	0.0384674	2487	tags=37%, list=13%, signal=32%	ROCK2/CDKN1B/GPX1/CBL/SOS1/APC/GSK3B/DAAM1/EGFR/PLCG1/NEFM/MAPK1/GRB2/SHC1/RAF1/CTNNB1/RHOA/FN1/PAK1/SOD1/PFN2/MYC/PFN1
WP4545	Oxysterols derived from cholesterol	50	0.318668	1.47456	0.0239131	0.0662136	0.0390111	6732	tags=62%, list=36%, signal=40%	IL17A/SULT2B1/IL17C/HSD3B7/CYP8B1/LBP/NR1I2/DBP/BAAT/IL17D/RORC/THEM5/IL17B/CH25H/ACOT11/CYP3A4/ACOT12/SULT2A1/AKR1D1/INSIG1/IL17F/CYP27A1/HSD11B1/CYP7A1/SLC27A5/IL25/CYP46A1/ACOT4/ACOT1/ACOT7/ESR2
WP167	Eicosanoid synthesis	20	0.474227	1.64719	0.0242155	0.0667849	0.0393477	3666	tags=45%, list=19%, signal=36%	PTGIS/PLA2G4A/PLA2G5/ALOX15B/DPEP1/ALOX15/AKR1C3/PRXL2B/PTGES
WP4928	MAPK pathway in congenital thyroid cancer	15	-0.593041	-1.6127	0.0243243	0.0668198	0.0393683	4614	tags=53%, list=24%, signal=40%	SOS2/SOS1/KRAS/FOS/SHC1/RAF1/MAPK3/MYC
WP4577	Neurodegeneration with brain iron accumulation NBIA subtypes pathway	43	-0.433244	-1.52724	0.0252829	0.0689928	0.0406485	7293	tags=63%, list=39%, signal=39%	WIPI1/ATG5/ATG13/ATG12/ATG7/PIK3C3/TSC1/MAP1LC3A/PRKAA1/DEPTOR/RPTOR/DCAF17/BECN1/TSC2/COASY/SPTLC1/ACACA/WDR45/ATG14/PIK3R4/ATG3/SCP2/RB1CC1/RHEB/WIPI2/MTOR/FTL
WP5234	Bardet Biedl syndrome	83	-0.378817	-1.47345	0.0254132	0.0689928	0.0406485	6300	tags=46%, list=33%, signal=31%	FLCN/USP9X/BBS7/ARL6/SDCCAG8/CEP290/BBS10/RAB23/DYNC2H1/IFT172/WDR19/IFT74/CEP104/EFHC1/BBS2/TRAF3IP1/CILK1/TRIM32/IFT27/PKD2/DYNC2I1/TMEM216/CEP41/LZTFL1/IFT81/BBS9/IFT52/IQCB1/MAK/MKKS/IFT122/IFT57/GLI3/DCDC2/CLUAP1/IFT43/ARL3/PTCH1
WP231	TNF alpha signaling	83	-0.378208	-1.47108	0.0254132	0.0689928	0.0406485	4331	tags=31%, list=23%, signal=24%	TANK/CFLAR/SOS1/MAP3K7/BTRC/TRAP1/MAPK9/MAP3K1/KRAS/RIPK1/CYBA/TNFRSF1A/PLK1/NFKB1/MAPK1/GRB2/PSMD2/HSP90AA1/SKP1/RAF1/CREBBP/TAB2/MAPK3/NFKBIA/RAC1/TXN
WP205	IL7 signaling	20	-0.5517	-1.6323	0.0259294	0.0700851	0.0412921	5202	tags=60%, list=28%, signal=43%	STAT5A/IL7R/STAT5B/IL2RG/PIK3R2/STAT1/STAT3/GSK3B/JAK1/MAPK1/PIK3R1/MAPK3
WP53	ID signaling	16	-0.579578	-1.59412	0.0260172	0.0700851	0.0412921	5476	tags=56%, list=29%, signal=40%	RBL1/PAX8/ELK4/ID3/ID2/RB1/ELK3/ID1/CDK2
WP3594	Circadian rhythm genes	193	-0.320444	-1.37075	0.026774	0.0718452	0.0423291	4064	tags=31%, list=22%, signal=24%	ID3/NCOA2/EGR3/ARNT/OPN3/DYRK1A/HNRNPU/BTRC/MAPK9/BHLHE40/HOMER1/ATF4/CAVIN3/ID2/AHR/BHLHE41/GSK3B/RAI1/SETX/MTA1/PSPC1/UTS2/CREB1/NCOR1/CIPC/AHCY/PPP1CC/HNRNPD/KLF10/HDAC1/PRMT5/CLOCK/METTL3/SIN3A/NLGN1/HDAC2/DHX9/PRKDC/UBC/OGT/CSNK1D/SKP1/CCAR2/CST3/NRIP1/HEBP1/EP300/SFPQ/PPP1CA/DDX5/THRAP3/TP53/TOP2A/EGR1/UBA52/CDK4/MAGED1/RPS27A/TYMS
WP3624	Lung fibrosis	59	-0.398053	-1.48079	0.027453	0.0733838	0.0432356	2710	tags=29%, list=14%, signal=25%	DPP9/DSP/ELMOD2/CCL4/CCN2/SKIL/TGFB1/ATP11A/NFE2L2/MT2A/CCL2/HMOX1/CCL5/TIMP1/IGF1/MMP2/SERPINA1
WP4331	Neovascularization processes	36	-0.458065	-1.54781	0.0293505	0.0781555	0.0460469	3564	tags=33%, list=19%, signal=27%	RELA/SMAD3/MAPK9/TGFB2/SMAD9/TGFB3/HIF1A/NFKB1/TGFB1/MAPK1/MAPK3/CXCL12
WP5368	Sulfatase and aromatase pathway	14	0.508361	1.58391	0.0297948	0.0790357	0.0465655	30	tags=14%, list=0%, signal=14%	HSD17B2/SULT1E1
WP186	Homologous recombination	12	-0.622595	-1.60912	0.0305829	0.080818	0.0476156	5070	tags=67%, list=27%, signal=49%	ATM/BRCA2/NBN/POLD3/MRE11/RAD51/RAD50/POLD2
WP4018	Clear cell renal cell carcinoma pathways	84	-0.372944	-1.45193	0.0308789	0.0812909	0.0478942	5161	tags=42%, list=27%, signal=30%	TSC2/PDGFRA/PFKL/ME1/PGBD5/MDH1/ACACA/CDH13/STAT3/SLC2A1/ARNT/SSPN/KDM5C/BHLHE41/PBRM1/VEGFA/TGFB2/ACLY/RHEB/EGFR/MTOR/TGFB3/HIF1A/TGFB1/SHMT2/PDGFRB/SETD2/TPI1/PKM/CREBBP/EP300/GAPDH/ENO1/LDHB/GPI
WP4300	Extracellular vesicles in the crosstalk of cardiac cells	20	-0.543266	-1.60735	0.0311588	0.0817183	0.048146	2309	tags=35%, list=12%, signal=31%	EGFR/HSPB1/ETS2/CD81/SOD1/CD63/IGF1
WP4495	IL10 anti inflammatory signaling	12	-0.619917	-1.6022	0.0319837	0.0834949	0.0491928	4557	tags=67%, list=24%, signal=51%	STAT1/STAT3/BLVRB/BLVRA/IL10RB/JAK1/STAT2/HMOX1
WP4565	Neural crest cell migration in cancer	40	-0.45519	-1.57633	0.0320765	0.0834949	0.0491928	3428	tags=30%, list=18%, signal=25%	KIDINS220/PIK3R4/AKT2/PAK2/FOS/RHOA/F2RL2/PAK1/CDH11/ARF1/RAC1/MMP2
WP5324	Octadecanoid formation from linoleic acid	12	0.556525	1.63314	0.0336408	0.0870651	0.0512962	2139	tags=42%, list=11%, signal=37%	CYP4A11/CYP1A2/ALOX12B/ALOX15/ALOXE3
WP3678	Amplification and expansion of oncogenic pathways as metastatic traits	17	-0.56458	-1.58483	0.0339418	0.0870651	0.0512962	2740	tags=65%, list=15%, signal=55%	NOTCH1/CXCR4/TCF7/TCF7L1/WNT2/EPAS1/VEGFA/POSTN/TCF7L2/LEF1/TNC
WP4752	Base excision repair	31	-0.475774	-1.55586	0.0339213	0.0870651	0.0512962	5573	tags=61%, list=30%, signal=43%	POLE/FEN1/LIG1/LIG3/POLE2/HMGB1/TDG/POLD3/XRCC1/POLB/POLE3/UNG/MBD4/POLD2/POLE4/APEX1/PARP2/PARP1/PCNA
WP4148	Splicing factor NOVA regulated synaptic proteins	42	-0.432424	-1.51394	0.0339491	0.0870651	0.0512962	3488	tags=33%, list=19%, signal=27%	ANK3/MAPK9/EPB41/NEO1/MAP4/ATP2B1/CLASP1/SNW1/EFNA5/CADM1/CLSTN1/APLP2/EPB41L2/CDH2
WP4718	Cholesterol metabolism with Bloch and Kandutsch Russell pathways	46	-0.421326	-1.49489	0.0347044	0.0886748	0.0522446	3273	tags=28%, list=17%, signal=23%	SOAT1/SREBF2/NSDHL/ACAT2/FADS1/SCD/GGPS1/FDPS/EBP/FDFT1/ELOVL5/MYLIP/FADS2
WP5400	6q16 copy number variation	12	0.55202	1.61992	0.0348945	0.0888339	0.0523383	5813	tags=75%, list=31%, signal=52%	AGRP/MC4R/GHSR/NTRK2/SIM1/LEP/POMC/BDNF/NPY
WP3658	Wnt beta catenin signaling in leukemia	26	-0.507005	-1.57764	0.0353107	0.0892399	0.0525775	4710	tags=58%, list=25%, signal=43%	TCF3/WIF1/JUP/APC/LRP6/CCND1/PYGO1/CSNK1A1/GSK3B/RARA/RUNX1T1/BCL9/CTNNB1/MYC/LEF1
WP3996	Ethanol effects on histone modifications	31	-0.473951	-1.5499	0.0352782	0.0892399	0.0525775	2423	tags=32%, list=13%, signal=28%	ALDH1A2/AHCY/HDAC1/ALDH2/HDAC2/HAT1/ATF2/DHFR/ALDH1A1/TYMS
WP4856	Intracellular trafficking proteins involved in CMT neuropathy	24	-0.510065	-1.56212	0.0356633	0.0897148	0.0528574	5057	tags=54%, list=27%, signal=40%	MTMR2/RAB4A/KIF1B/EGR2/SBF2/LITAF/RABAC1/RAB11A/RAB25/MFN2/HSPB1/PMP22/RAB11B
WP254	Apoptosis	85	-0.366409	-1.42608	0.0357569	0.0897148	0.0528574	4667	tags=33%, list=25%, signal=25%	MIR29A/TNFRSF10B/BIRC5/MDM2/CASP1/CASP10/CFLAR/PMAIP1/RELA/CASP2/MAP3K1/RIPK1/CASP6/CASP4/TNFRSF21/SCAF11/TNFRSF1A/NFKB1/TNFSF10/CYCS/PIK3R1/HELLS/IGF1R/NFKBIA/TP53/MYC/IGF2/IGF1
WP5329	Cholesterol biosynthesis pathway in hepatocytes	42	-0.427792	-1.49772	0.037441	0.0936024	0.0551478	2729	tags=24%, list=14%, signal=20%	NSDHL/ACAT2/SCD/GGPS1/FDPS/EBP/FDFT1/ELOVL5/MYLIP/FADS2
WP5399	NPHP1 deletion syndrome	11	-0.629752	-1.57756	0.0380654	0.0941474	0.0554689	3958	tags=55%, list=21%, signal=43%	NPHP1/FLNB/RPGRIP1L/MAPK1/FLNA/MAPK3
WP4523	Classical pathway of steroidogenesis with glucocorticoid and mineralocorticoid metabolism	16	0.473342	1.55258	0.0379377	0.0941474	0.0554689	6582	tags=69%, list=35%, signal=45%	CYP11B2/HSD3B2/STAR/CYP19A1/CYP11A1/CYP21A2/CYP11B1/HSD11B1/CYP17A1/SRD5A2/HSD17B3
WP5072	Modulators of TCR signaling and T cell activation	59	-0.388888	-1.4467	0.0379902	0.0941474	0.0554689	4672	tags=32%, list=25%, signal=24%	PIK3R2/RNF7/CDKN1B/CUL5/ARIH2/MEF2D/RELA/GNA13/CBLB/BCL10/PLCG1/NFKB1/GRB2/PIK3R1/FIBP/ELOB/NFKBIA/NDUFB10/SMARCB1
WP5362	TAR syndrome	54	-0.396453	-1.45515	0.0383189	0.0944385	0.0556404	5764	tags=46%, list=31%, signal=32%	HLA-F/MITD1/PEX19/FURIN/AKAP10/SLC22A4/DNM1/POLR3F/STAT3/CLCN3/POLR3C/ITGB1/MTA1/MAGOH/EIF4A3/UBE2I/LAMTOR1/EGFR/PEX11B/NFKB1/PIAS3/HDAC2/CCAR2/MET/TXN
WP2865	IL1 and megakaryocytes in obesity	24	-0.502004	-1.53744	0.0385164	0.0945898	0.0557295	2752	tags=38%, list=15%, signal=32%	TLR1/S100A9/IL18/NFKB1/MYD88/CCL2/TIMP2/F2R/TIMP1
WP2118	Arrhythmogenic right ventricular cardiomyopathy	72	-0.377469	-1.43839	0.0386941	0.0946915	0.0557895	1662	tags=21%, list=9%, signal=19%	DSG2/CTNNA1/CACNB3/CTNNB1/ACTN1/SGCB/ITGA6/ACTN4/ACTG1/ATP2A2/LEF1/CDH2/EMD/ACTB/GJA1
WP4971	Phosphoinositides metabolism	49	-0.413079	-1.49225	0.0389937	0.0949864	0.0559632	7143	tags=53%, list=38%, signal=33%	PLCH1/INPP5D/MTMR9/SACM1L/MTMR6/PLCD3/PIK3CA/OCRL/MTMR10/PIK3C3/PTEN/PIK3C2B/MTMR2/PIP5K1B/PIP4K2A/SBF2/MTMR12/PIK3R4/PIP5K1A/PIP4P2/PLCB1/PIP4K2C/PLCG1/PLCE1/PIK3C2A/PIP4K2B
WP2857	Mesodermal commitment pathway	141	-0.332195	-1.37935	0.0390879	0.0949864	0.0559632	3855	tags=30%, list=20%, signal=24%	TBX3/SRF/TOX/CCND1/SMAD3/WDCP/BHLHE40/TRIM5/ARID5B/PIAS1/ELP4/MTF2/NLK/FGFR1/WDHD1/YAP1/RGS10/MACF1/SMAD4/CUL4B/TWSG1/MEIS1/ASCC3/EXT2/JARID2/CCDC88A/PRKAR1A/TEAD2/DDAH1/C1QBP/SNAI1/SETD2/TEAD1/PBX1/PRKACA/ZNF462/NFE2L2/BMPR2/EXT1/CCDC6/TCF4/LEF1/RPL38
WP4301	Inhibition of exosome biogenesis and secretion by Manumycin A in CRPC cells	16	-0.565308	-1.55486	0.0398162	0.0964191	0.0568073	4289	tags=56%, list=23%, signal=43%	ARAF/MRAS/KRAS/RAB5A/RAB5C/MAPK1/HNRNPH1/RAF1/MAPK3
WP5409	PAFAH1B1 copy number variation	11	-0.616249	-1.54373	0.0414013	0.0999093	0.0588637	3692	tags=55%, list=20%, signal=44%	NUDC/PAFAH1B1/CLIP1/PAFAH1B2/DYNC1H1/TUBA1A
WP5121	Sphingolipid metabolism in senescence	28	-0.484161	-1.5328	0.041841	0.100621	0.059283	3151	tags=50%, list=17%, signal=42%	PRKCA/S1PR1/SPTLC1/RPP38/DEGS1/RB1/PLCB1/GBA1/MTOR/MAPK1/GLB1/CERS2/CDK4/CDK2
WP453	Inflammatory response pathway	30	-0.473389	-1.52773	0.0424077	0.101283	0.0596729	3368	tags=33%, list=18%, signal=27%	IL5RA/LAMB1/IL2RB/LAMB2/TNFRSF1A/THBS3/FN1/THBS1/LAMC2/LAMC1
WP422	MAPK cascade	30	-0.473261	-1.52732	0.0424077	0.101283	0.0596729	5373	tags=47%, list=29%, signal=33%	MAP3K2/MAP3K12/SOS2/ARAF/SOS1/LAMTOR3/MAP3K1/KRAS/RASA3/MAPK14/MAPK1/GRB2/RAF1/MAPK3
WP5284	Cell interactions of the pancreatic cancer microenvironment	24	-0.495572	-1.51774	0.042796	0.10186	0.0600131	2740	tags=29%, list=15%, signal=25%	VEGFA/NRP1/TGFB1/CCL2/CCL5/IFITM2/CXCL12
WP3937	Microglia pathogen phagocytosis pathway	37	-0.434123	-1.47578	0.0436508	0.10353	0.0609971	3023	tags=38%, list=16%, signal=32%	C1QB/NCF4/PIK3R2/VAV2/ARPC1B/TYROBP/NCKAP1L/CYBA/PIK3C2A/CYBB/PIK3R1/C1QC/FCER1G/RAC1
WP5039	SARS CoV 2 innate immunity evasion and cell specific immune response	65	-0.374426	-1.4113	0.0437956	0.10353	0.0609971	3930	tags=34%, list=21%, signal=27%	RIGI/RAE1/TP53I3/AP1G1/SMAD3/RIPK1/IFNAR1/PPBP/CCL4/JAK1/NUP98/NFKB1/TGFB1/STAT2/HDAC2/BSG/LARP1/CCL2/EP300/CCL5/CXCL12/IFITM1
WP2884	NRF2 pathway	130	-0.334722	-1.37903	0.0442968	0.10436	0.061486	987	tags=17%, list=5%, signal=16%	SLC39A10/TGFB1/UGT2B7/HSP90AA1/NFE2L2/FTH1/PRDX1/PGD/MGST3/GSTM3/HMOX1/EGR1/MGST2/GCLC/SLC5A3/HSP90AB1/FTL/SERPINA1/SLC39A6/TXN/GSTP1/PRDX6
WP4549	Fragile X syndrome	115	-0.340357	-1.38285	0.0445931	0.104703	0.0616882	4354	tags=32%, list=23%, signal=25%	DNM1/ARAF/AP2A1/CLTA/SOS1/RPS6KB1/DAG1/PTPN11/HOMER1/TTI1/CYFIP1/KRAS/AGO2/EIF4G1/DUSP3/DICER1/RHEB/CREB1/PLCB1/PLCG1/MTOR/FMR1/CLTC/AP2M1/MAPK1/GRB2/PRKAR1A/AP2S1/SHC1/RAF1/PRKACA/AP2B1/PPP1CA/MAP1B/EIF4EBP2/TECR/APP
WP4223	Ras signaling	174	-0.313819	-1.33225	0.0454545	0.106367	0.0626681	4752	tags=32%, list=25%, signal=24%	CDC42/PRKACB/PIK3R2/ABL1/SOS2/GNG2/CALML4/GNG12/STK4/MRAS/SHOC2/SOS1/RASA1/RAP1B/FGFR2/PTPN11/RELA/AKT2/MAPK9/PAK2/KRAS/RASA3/RGL1/RAB5A/FGFR1/GNG5/EGFR/RAB5C/PLCG1/RASGRP3/PLCE1/EXOC2/NFKB1/MAPK1/GRB2/RALB/ETS1/CALM1/BRAP/ETS2/RASGRP1/PIK3R1/PDGFRB/IGF1R/SHC1/RAF1/PRKACA/RHOA/PAK1/CALM3/GNB1/MET/MAPK3/RASA4/CALM2/RAC1
WP5272	LDL influence on CD14 and TLR4	23	-0.501802	-1.53314	0.0467422	0.109013	0.0642272	4221	tags=43%, list=22%, signal=34%	CREB3L4/RELA/ATF4/CREB5/CREB3L2/CD14/CREB1/MAPK14/NFKB1/CCL2
WP3670	Interactions between LOXL4 and oxidative stress pathway	17	-0.547214	-1.53608	0.0469697	0.109177	0.0643239	1967	tags=29%, list=10%, signal=26%	ANXA5/TGFB1/FN1/NFE2L2/IGFBP7
WP5474	Catabolism of skeletal muscle in cachexia	39	-0.427868	-1.4737	0.0471822	0.109305	0.0643995	3564	tags=31%, list=19%, signal=25%	STAT3/RELA/SMAD3/SMAD4/JAK1/MTOR/TNFRSF1A/NFKB1/IGF1R/EP300/NFKBIA/IGF1
WP5396	Enterohepatic circulation of bile acids	12	0.52832	1.55037	0.0482959	0.111514	0.0657006	7246	tags=75%, list=38%, signal=46%	SLC10A2/ABCC2/SLC51A/ABCB11/SLC10A1/ABCC3/SLCO1B3/FABP6/SLCO1B1
WP5283	Chronic hyperglycemia impairment of neuron function	44	-0.412158	-1.45735	0.0484694	0.111544	0.0657183	966	tags=14%, list=5%, signal=13%	MMP16/C3/MMP14/MMP2/MMP11/MMP7
WP5424	Omega 6 fatty acids in senescence	46	-0.406166	-1.4411	0.0488432	0.111665	0.0657895	2714	tags=26%, list=14%, signal=22%	RB1/FADS1/PTGES3/AKR1B1/SLCO2A1/LTA4H/TP53/ALDH1A1/ELOVL5/DECR1/FADS2/GSTP1
WP4222	Phosphodiesterases in neuronal function	53	0.297222	1.37365	0.0487185	0.111665	0.0657895	5155	tags=40%, list=27%, signal=29%	CAMK2A/PPP1R1B/DRD1/GRIN2D/ADCY8/PDE1C/GRIA1/PDE1B/GRIN2B/PDE6H/PDE11A/GRIN1/PDE6B/CHRNA7/NOS1/GRIN2C/ADCY1/PDE6G/ADCY10/GRIN2A/PDE6A
WP5320	Male steroid hormones in cardiomyocyte energy metabolism	12	0.523488	1.53619	0.0499757	0.113507	0.0668749	6582	tags=75%, list=35%, signal=49%	HSD17B2/AKR1C3/HSD3B2/CYP19A1/CYP11A1/SRD5A1/CYP17A1/SRD5A2/HSD17B3
WP3915	Angiopoietin like protein 8 regulatory pathway	130	-0.330752	-1.36268	0.0498339	0.113507	0.0668749	4112	tags=28%, list=22%, signal=22%	CBL/SLC2A1/RPS6KA3/SOS1/RPS6KB1/MAP3K7/PRKAB1/THRA/PIK3R4/AKT2/MAPK9/MAP3K1/MAPK6/GSK3B/SREBF2/CBLB/RPS6KA2/CAP1/MAPKAP1/RHEB/FLOT1/MTOR/MAPK14/IRS1/PIK3C2A/SCD/MAP4K3/MAPK1/PIK3R1/SHC1/PRKAG1/RAF1/MAP4K4/MAPK3/EXOC7/SESN3/DIO2
