# Supplementary material for: Metabolic reprogramming and M2 macrophage depletion define the microenvironment of adenomyosis
Source: Front Endocrinol (Lausanne). 2025 Nov 20;16:1602814. doi: 10.3389/fendo.2025.1602814 (PMC12675163; doi:10.3389/fendo.2025.1602814)
Supplement: Supplementary file 11 [file Table5.xlsx]

## Sheet: Pathway_difference
Supplementary table 5: Pathway activity differences between adenomyosis and control group
Pathway	Average_adenomyosis	Average_control	Difference	Change
Blood group biosynthesis	0.00611746	0.00313217	0.645493	up
Biotin metabolism	0.0100107	0.00559986	0.565113	up
Hippurate metabolism	0.0101979	0.00613486	0.497528	up
Heme synthesis	0.00588863	0.00373921	0.446501	up
Glycosphingolipid biosynthesis-ganglio series	0.0104703	0.00689558	0.411694	up
Vitamin B2 metabolism	0.00887781	0.00585656	0.410096	up
Heme degradation	0.00832143	0.00551295	0.406014	up
CoA synthesis	0.0087707	0.00603498	0.36955	up
Acyl-CoA hydrolysis	0.0146412	0.0101857	0.358926	up
Starch and sucrose metabolism	0.0090884	0.00646278	0.337675	up
CoA catabolism	0.00946742	0.00681398	0.325947	up
Ubiquinone synthesis	0.0165278	0.0122765	0.295181	up
O-glycan metabolism	0.00903896	0.00681348	0.280774	up
Aminoacyl-tRNA biosynthesis	0.014393	0.010901	0.276116	up
Riboflavin metabolism	0.0135182	0.0102822	0.271929	up
Phosphatidylinositol phosphate metabolism	0.00509891	0.00390809	0.264421	up
Sphingolipid metabolism	0.0210451	0.0163052	0.253806	up
Pantothenate and CoA biosynthesis	0.0109053	0.00849977	0.247926	up
Alkaloids biosynthesis	0.00117779	0.000927055	0.238249	up
Thiamine metabolism	0.00702501	0.00553124	0.237933	up
Ether lipid metabolism	0.00585407	0.00465628	0.227926	up
Histidine metabolism	0.0271919	0.0218743	0.216751	up
Triacylglycerol synthesis	0.00131942	0.00107167	0.207228	up
Isolated	0.0019462	0.00160311	0.193326	up
Glycosphingolipid biosynthesis-lacto and neolacto series	0.00567914	0.00467903	0.193106	up
Terpenoid backbone biosynthesis	0.0086718	0.00721179	0.183839	up
Glucocorticoid biosynthesis	0.0266554	0.0222421	0.180513	up
N-glycan metabolism	0.00462293	0.00386943	0.177454	up
Inositol phosphate metabolism	0.0107401	0.00900681	0.175547	up
Nicotinate and nicotinamide metabolism	0.0274187	0.0231827	0.167429	up
Biopterin metabolism	0.029492	0.0251792	0.157772	up
Fatty acid biosynthesis (unsaturated)	0.00797979	0.00682555	0.155922	up
Glycosphingolipid biosynthesis-globo series	0.00813141	0.00696919	0.15393	up
Omega-3 fatty acid metabolism	0.00724542	0.00624231	0.148744	up
Steroid metabolism	0.0153737	0.0132456	0.148717	up
Protein modification	0.0126149	0.0108792	0.147757	up
Metabolism of other amino acids	0.00363078	0.00314865	0.142234	up
Fatty acid activation (cytosolic)	0.0204478	0.0179032	0.132701	up
Drug metabolism	0.00989152	0.00869889	0.128305	up
Protein assembly	0.00501955	0.00446635	0.116637	up
Cholesterol biosynthesis 3 (Kandustch-Russell pathway)	0.00133944	0.00119311	0.115553	up
Vitamin B6 metabolism	0.0136056	0.0121229	0.115259	up
Keratan sulfate biosynthesis	0.00625006	0.00557801	0.113638	up
C5-branched dibasic acid metabolism	0.0265813	0.0238921	0.10656	up
Porphyrin metabolism	0.0110514	0.00995713	0.10417	up
Androgen metabolism	0.0225296	0.0203196	0.103153	up
Fatty acid elongation (even-chain)	0.00988044	0.00893833	0.100124	up
Beta oxidation of di-unsaturated fatty acids (n-6) (mitochondrial)	0.0148495	0.016416	-0.100209	down
Fatty acid desaturation (odd-chain)	0.00541576	0.00610158	-0.119094	down
Phenylalanine metabolism	0.0237366	0.0271961	-0.135847	down
Urea cycle	0.030101	0.0346691	-0.141058	down
Beta oxidation of unsaturated fatty acids (n-7) (mitochondrial)	0.0143255	0.0166013	-0.147173	down
Beta oxidation of odd-chain fatty acids (mitochondrial)	0.00333293	0.0038883	-0.153816	down
Beta oxidation of branched-chain fatty acids (mitochondrial)	0.00148432	0.00177621	-0.179043	down
Glycosylphosphatidylinositol (GPI)-anchor biosynthesis	0.00648832	0.0079059	-0.196965	down
Beta oxidation of unsaturated fatty acids (n-9) (mitochondrial)	0.0117781	0.0147178	-0.221895	down
Beta oxidation of unsaturated fatty acids (n-7) (peroxisomal)	0.000859446	0.00113134	-0.273157	down
Vitamin B12 metabolism	0.00215452	0.00299403	-0.326115	down
Keratan sulfate degradation	0.00477555	0.00723307	-0.409292	down
Fatty acid biosynthesis (odd-chain)	0.00163779	0.00264035	-0.468691	down
