# Supplementary material for: Metabolic reprogramming and M2 macrophage depletion define the microenvironment of adenomyosis
Source: Front Endocrinol (Lausanne). 2025 Nov 20;16:1602814. doi: 10.3389/fendo.2025.1602814 (PMC12675163; doi:10.3389/fendo.2025.1602814)
Supplement: Supplementary file 12 [file Table6.xlsx]

## Sheet: Correlation
Supplementary table 6: Correlation between M2 macrophage abundance and metabolic pathway activity
Metabolic pathway	estimate	statistic	p.value	method	alternative
Beta oxidation of di-unsaturated fatty acids (n-6) (peroxisomal)	0.64201	634	0.00164165	Spearman's rank correlation rho	two.sided
Glycosphingolipid biosynthesis-ganglio series	0.536985	820	0.0110261	Spearman's rank correlation rho	two.sided
Fatty acid biosynthesis (even-chain)	0.518916	852	0.0145018	Spearman's rank correlation rho	two.sided
Glycerophospholipid metabolism	0.51214	864	0.0160177	Spearman's rank correlation rho	two.sided
Fatty acid biosynthesis	0.451158	972	0.0363969	Spearman's rank correlation rho	two.sided
Glycine, serine and threonine metabolism	0.443252	986	0.0401208	Spearman's rank correlation rho	two.sided
Carnitine shuttle (cytosolic)	0.431959	1006	0.0459595	Spearman's rank correlation rho	two.sided
Carnitine shuttle (mitochondrial)	0.408244	1048	0.0603971	Spearman's rank correlation rho	two.sided
Vitamin D metabolism	0.407115	1050	0.0611636	Spearman's rank correlation rho	two.sided
Histidine metabolism	0.39808	1066	0.0675714	Spearman's rank correlation rho	two.sided
Beta oxidation of unsaturated fatty acids (n-7) (mitochondrial)	0.395822	1070	0.0692516	Spearman's rank correlation rho	two.sided
Lipoic acid metabolism	0.390175	1080	0.0735932	Spearman's rank correlation rho	two.sided
Carnitine shuttle (peroxisomal)	0.36646	1122	0.094146	Spearman's rank correlation rho	two.sided
Eicosanoid metabolism	0.36533	1124	0.0952226	Spearman's rank correlation rho	two.sided
Fatty acid oxidation	0.358554	1136	0.101878	Spearman's rank correlation rho	two.sided
Valine, leucine, and isoleucine metabolism	0.354037	1144	0.106505	Spearman's rank correlation rho	two.sided
Sulfur metabolism	0.34952	1152	0.111286	Spearman's rank correlation rho	two.sided
ROS detoxification	0.345003	1160	0.116225	Spearman's rank correlation rho	two.sided
Glutathione metabolism	0.343874	1162	0.117485	Spearman's rank correlation rho	two.sided
Peptide metabolism	0.335968	1176	0.126587	Spearman's rank correlation rho	two.sided
Starch and sucrose metabolism	0.334839	1178	0.127928	Spearman's rank correlation rho	two.sided
Protein degradation	0.331451	1184	0.132014	Spearman's rank correlation rho	two.sided
Glycolysis / Gluconeogenesis	0.330322	1186	0.133397	Spearman's rank correlation rho	two.sided
Beta oxidation of even-chain fatty acids (mitochondrial)	0.309994	1222	0.160126	Spearman's rank correlation rho	two.sided
Fatty acid activation (endoplasmic reticular)	0.309994	1222	0.160126	Spearman's rank correlation rho	two.sided
Ubiquinone synthesis	0.303219	1234	0.169828	Spearman's rank correlation rho	two.sided
Androgen metabolism	0.30096	1238	0.173153	Spearman's rank correlation rho	two.sided
Prostaglandin biosynthesis	0.297572	1244	0.178225	Spearman's rank correlation rho	two.sided
Cholesterol biosynthesis 3 (Kandustch-Russell pathway)	0.294184	1250	0.1834	Spearman's rank correlation rho	two.sided
N-glycan metabolism	0.294184	1250	0.1834	Spearman's rank correlation rho	two.sided
Vitamin A metabolism	0.294184	1250	0.1834	Spearman's rank correlation rho	two.sided
Beta oxidation of di-unsaturated fatty acids (n-6) (mitochondrial)	0.291925	1254	0.186909	Spearman's rank correlation rho	two.sided
Fatty acid desaturation (even-chain)	0.291925	1254	0.186909	Spearman's rank correlation rho	two.sided
Leukotriene metabolism	0.28515	1266	0.197712	Spearman's rank correlation rho	two.sided
Retinol metabolism	0.267081	1298	0.228602	Spearman's rank correlation rho	two.sided
Tricarboxylic acid cycle and glyoxylate/dicarboxylate metabolism	0.264822	1302	0.232679	Spearman's rank correlation rho	two.sided
CoA synthesis	0.262564	1306	0.236804	Spearman's rank correlation rho	two.sided
Phosphatidylinositol phosphate metabolism	0.2524	1324	0.255969	Spearman's rank correlation rho	two.sided
Keratan sulfate degradation	0.247883	1332	0.264803	Spearman's rank correlation rho	two.sided
Galactose metabolism	0.23546	1354	0.290108	Spearman's rank correlation rho	two.sided
Ether lipid metabolism	0.232072	1360	0.297268	Spearman's rank correlation rho	two.sided
Exchange/demand reactions	0.232072	1360	0.297268	Spearman's rank correlation rho	two.sided
Alanine, aspartate and glutamate metabolism	0.226426	1370	0.309445	Spearman's rank correlation rho	two.sided
Cholesterol metabolism	0.21965	1382	0.324461	Spearman's rank correlation rho	two.sided
Fatty acid activation (cytosolic)	0.218521	1384	0.327007	Spearman's rank correlation rho	two.sided
Phenylalanine metabolism	0.216262	1388	0.332135	Spearman's rank correlation rho	two.sided
Omega-3 fatty acid metabolism	0.214003	1392	0.337311	Spearman's rank correlation rho	two.sided
Fatty acid biosynthesis (odd-chain)	0.212874	1394	0.339918	Spearman's rank correlation rho	two.sided
Omega-6 fatty acid metabolism	0.211745	1396	0.342536	Spearman's rank correlation rho	two.sided
Heparan sulfate degradation	0.207228	1404	0.353132	Spearman's rank correlation rho	two.sided
Protein assembly	0.204969	1408	0.358502	Spearman's rank correlation rho	two.sided
Beta oxidation of branched-chain fatty acids (mitochondrial)	0.200452	1416	0.369388	Spearman's rank correlation rho	two.sided
Beta oxidation of unsaturated fatty acids (n-7) (peroxisomal)	-0.208357	2140	0.350465	Spearman's rank correlation rho	two.sided
Artificial reactions	-0.217391	2156	0.329565	Spearman's rank correlation rho	two.sided
Vitamin B6 metabolism	-0.227555	2174	0.306985	Spearman's rank correlation rho	two.sided
Oxidative phosphorylation	-0.238848	2194	0.28306	Spearman's rank correlation rho	two.sided
Fatty acid desaturation (odd-chain)	-0.2524	2218	0.255969	Spearman's rank correlation rho	two.sided
Pyruvate metabolism	-0.26821	2246	0.226582	Spearman's rank correlation rho	two.sided
Beta oxidation of unsaturated fatty acids (n-9) (peroxisomal)	-0.272727	2254	0.218621	Spearman's rank correlation rho	two.sided
Beta oxidation of odd-chain fatty acids (mitochondrial)	-0.276115	2260	0.212776	Spearman's rank correlation rho	two.sided
Vitamin C metabolism	-0.287408	2280	0.194064	Spearman's rank correlation rho	two.sided
Ascorbate and aldarate metabolism	-0.304348	2310	0.168183	Spearman's rank correlation rho	two.sided
Vitamin B2 metabolism	-0.339356	2372	0.122625	Spearman's rank correlation rho	two.sided
Urea cycle	-0.390175	2462	0.0735932	Spearman's rank correlation rho	two.sided
Keratan sulfate biosynthesis	-0.442123	2554	0.0406767	Spearman's rank correlation rho	two.sided
Glucocorticoid biosynthesis	-0.509881	2674	0.016551	Spearman's rank correlation rho	two.sided
